# Supplementary material for: Unveiling microbiome profiles in human inner body fluids and tumor tissues with pancreatic or biliary tract cancer
Source: Sci Rep. 2022 May 24;12:8766. doi: 10.1038/s41598-022-12658-8 (PMC9130259; doi:10.1038/s41598-022-12658-8)
Supplement: Supplementary file 4 — Supplementary Information 4. Supplementary Table 1. Sample information, and relative abundance in each taxonomy used in this study. [file 41598_2022_12658_MOESM4_ESM.xlsx]

## Sheet: Sample
Disease	Patient ID	Saliva	Gastric juice	Pancriatic juice	Bile	Feces	Tumor	Non-tumor	Lymph node
Biiliary truct cancer	fjcI017		1		1	1	1	1	1
Biiliary truct cancer	LMRXe887	1	1		1	1	1	1
Biiliary truct cancer	DSxdI631	1	1		1	1	1	1
Biiliary truct cancer	NrIor239	1	1		1	1	1	1
Biiliary truct cancer	KCkj0722	1	1	1	1	1	1	1
Biiliary truct cancer	KjWtI226	1	1		1	1	1	1
Biiliary truct cancer	CTVkN939	1	1		1	1	1	1
Biiliary truct cancer	BzTis406	1	1	1	1	1	1	1
Biiliary truct cancer	DVYWE072	1	1		1	1	1	1
Biiliary truct cancer	EaUFm291	1	1		1	1	1	1
Biiliary truct cancer	abvXB111	1	1	1	1	1	1	1
Pancreatic cancer	JQKkc537	1		1	1	1	1	1
Pancreatic cancer	McKob996	1		1	1	1	1	1	1
Pancreatic cancer	VsIGs014	1	1	1	1	1	1	1
Pancreatic cancer	NSXMc662	1	1		1		1	1

## Sheet: Phylum
	Saliva														Gastric juice													Pancreatic juice						Bile															Feces
Taxonomy	LMRXe887.1	DSxdI631.1	NrIor239.1	KCkj0722.1	KjWtI226.1	CTVkN939.1	BzTis406.1	DVYWE072.1	EaUFm291.1	abvXB111.1	JQKkc537.1	McKob996.1	VsIGs014.1	NSXMc662.1	fjcI017.2	LMRXe887.2	DSxdI631.2	NrIor239.2	KCkj0722.2	KjWtI226.2	CTVkN939.2	BzTis406.2	DVYWE072.2	EaUFm291.2	abvXB111.2	VsIGs014.2	NSXMc662.2	KCkj0722.3	BzTis406.3	abvXB111.3	JQKkc537.3	McKob996.3	VsIGs014.3	fjcI017.4	LMRXe887.4	DSxdI631.4	NrIor239.4	KCkj0722.4	KjWtI226.4	CTVkN939.4	BzTis406.4	DVYWE072.4	EaUFm291.4	abvXB111.4	JQKkc537.4	McKob996.4	VsIGs014.4	NSXMc662.4	fjcI017.5
Unassigned;Other	0.0407238	0.00018095	0.0625946	0.0204408	0.0075765	0.151585	0.00804248	0.0277948	0.0382132	0.0574991	0.026181	0.0188738	0.0374764	0.0187798	0.0449181	0.0146383	0.000196448	0.0131203	0.00335087	0.00211673	0.095457	0.0135825	0.00501271	0.0310334	0.00457114	0.0658549	0.0354781	0.00295813	0.00399216	0.000160282	0.000110611	0.00395183	0.00348227	0.0189404	0.00637473	0.0088442	0.0162899	0.00561655	0.0498823	0.00226564	0.00889704	0.0092841	0.208004	0.00356281	0.0153856	0.0038505	0.0016965	0.0367252	0.0057971
k__Bacteria;Other	0	7.23798e-05	2.91138e-05	0	0	3.35886e-05	0	0.000180721	3.08918e-05	3.14031e-05	0	0	6.50068e-05	0	0	0	0	0	0.00101305	0	9.44495e-05	0	0	0	0	0	0	0	0.00171593	0.00080141	0	0	0	0	0	0	0	0	7.67813e-05	0	0	0	0	0	0	0	0	0	0.00486957
k__Bacteria;p__Acidobacteria	0	0	0	0	0	0	0	0	0	0	0	0	0	0	0	0	0	0	0	0	0	0	0	0	0	0	0	0	0	0	0	0	0	0	0	0	0	0	0	0	0	0	0	0	0	0	0	0	0
k__Bacteria;p__Actinobacteria	0.0725658	0.00488564	0.0275999	0.0666357	0.0167138	0.0338909	0.0591834	0.124372	0.0462142	0.0349202	0.0824798	0.0823752	0.0509003	0.0992508	0.25439	0.0269101	0.057245	0.0279699	0.0193649	0.00798112	0.100211	0.015466	0.0534928	0.0267994	0.0139294	0.0245035	0.0942336	0.0329621	0.0417425	0.051162	0.00490377	0.0146516	0.0382246	0.0457522	0.0828428	0.10816	0.0626826	0.0292251	0.0944666	0.035298	0.0293881	0.0304446	0.0417083	0.01571	0.00360445	0.0450769	0.0636481	0.0471966	0.0323478
k__Bacteria;p__Armatimonadetes	0	0	0	0	0	0	0	0	0	0	0	0	0	0	0	0	0	0	0	0	0	0	0	0	0	0	0	0	0	0	0	0	0	0	0	0	0	0	0	0	0	0	0	0	0	0	0	0	0
k__Bacteria;p__Bacteroidetes	0.26679	0.319593	0.364737	0.347841	0.314831	0.0752385	0.0899681	0.381718	0.30861	0.217247	0.0538983	0.393994	0.371482	0.373845	0.0198141	0.11474	0.0973597	0.0994361	0.17705	0.00846693	0.00783931	0.00594009	0.320742	0.0244266	0.122161	0.277766	0.162493	0.122793	0.135488	0.116365	0.01991	0.15058	0.114942	0.230391	0.404336	0.308214	0.432427	0.446024	0.271499	0.354917	0.421219	0.410912	0.24367	0.451776	0.112305	0.345705	0.359951	0.332549	0.126957
k__Bacteria;p__Chloroflexi	3.02106e-05	0	0	0	0	0	0	0	0	0	0	0	0	0	3.13018e-05	0	0	0	0	0	0	0	0	0	0	0	0	0	0	0	0	0	0	0	0	0	0	0	0	0	0	0	0	0	0	0	0	0	0
k__Bacteria;p__Cyanobacteria	0	0	0.00023291	0	0	0	0	0	0	0	0	0	0	0	0	0	0	0	0	0	0	0	0	0	0	0	0	0	0.0024163	0	0	0	0.00104468	0	0	0	0	0	0	0	0	0	0	0	0	0	0	0	0
k__Bacteria;p__Firmicutes	0.464065	0.514367	0.365494	0.308528	0.239716	0.349154	0.516912	0.44038	0.367798	0.396998	0.728652	0.394955	0.293376	0.393046	0.650546	0.34787	0.178336	0.283383	0.133294	0.420258	0.361206	0.435003	0.599771	0.640767	0.816542	0.342204	0.440474	0.221649	0.144243	0.18269	0.0253669	0.126608	0.12638	0.640531	0.403819	0.493094	0.349073	0.405915	0.507422	0.287506	0.417883	0.45896	0.384387	0.473461	0.628575	0.366521	0.397274	0.533798	0.156406
k__Bacteria;p__Fusobacteria	0.00640464	0.00419803	0.0327239	0.0589994	0.11768	0.0389292	0.0163543	0.000542162	0.0927373	0.0607964	0.0642043	0.043171	0.0609114	0.015439	0.0163396	0.000878972	3.92896e-05	0.00180451	0.00233781	0.00402526	0.0557252	0.010866	0.00136059	0.0210766	0.00824245	0.0646493	0.0101458	0	0	0.00307742	3.68704e-05	0	0	0.000584202	0.00034458	0.0298037	0.0443287	0.000253855	7.67813e-05	0	0.000305836	0	0.00166423	0.000645234	0.0129493	2.89511e-05	0.0309758	3.01768e-05	0
k__Bacteria;p__GN02	0	0	0	0	0.000195103	0	0	0	0	0	0	0	0	0	0	0	0	0	0	6.94011e-05	0	0	0	0	0	3.01395e-05	0	0	0	0	0	0	0	0	0	0	0	0	0	0	0	0	0	0	0	0	0	0	0
k__Bacteria;p__Gemmatimonadetes	0	0	0	0	0	0	0	0	0	0	0	0	0	0	0	0	0	0	0	0	0	0	0	0	0	0	0	0	0	0	0	0	0	0	0	0	0	0	0	0	0	0	0	0	0	0	0	0	0
k__Bacteria;p__Lentisphaerae	0	0	5.82276e-05	0	0	0	0	0	0	0	0	0	0	0	0	0	0	0	0	0	0	0	0	0	0	0	0	0	0	0	0	0	0	0.000461212	0	0	0	0	0	0	0	0.000723436	0	0	0	0	0	0	0
k__Bacteria;p__OD1	0	0	0	0	0	0	0	0	0	0	0	0	0	0	0	0	0	0	0	0	0	0	0	0	0	0	0	0	0	0	0	0	0	0	0	0	0	0	0	0	0	0	0	0	0	0	0	0	0.00150725
k__Bacteria;p__Proteobacteria	0.148455	0.0809931	0.134535	0.167562	0.283972	0.348045	0.308	0.0240359	0.136326	0.213792	0.0424401	0.0494313	0.173698	0.0818657	0.0109556	0.494963	0.666824	0.57188	0.663589	0.537858	0.377294	0.519106	0.0191199	0.253711	0.0309542	0.221797	0.242953	0.617888	0.667671	0.643757	0.949672	0.704209	0.715927	0.054546	0.0665614	0.0518839	0.0945637	0.0795202	0.0742987	0.320013	0.121778	0.0855463	0.11921	0.0548449	0.225178	0.238818	0.146455	0.0493995	0.65113
k__Bacteria;p__SR1	0	0	0	0	0.000130069	0	0	0	0	0	0	0	0.00201521	0	0	0	0	0.00172932	0	0	3.14832e-05	0	3.58051e-05	0	0	0.00220019	0	0	0	0.0019875	0	0	0	0	0	0	0	0	0	0	0	0	0	0	0	0	0	0	0
k__Bacteria;p__Spirochaetes	6.04211e-05	0.000253329	0.00774426	0.000319387	0.000975515	0.00161225	0.0010005	0.000469874	0.00485002	0.00178998	0.000128025	0.0123346	0.000552558	0.000518958	0	0	0	0.000676692	0	0	0	3.62201e-05	0.000107415	0.00116317	0.000539898	3.01395e-05	0	0	0.00273147	0	0	0	0	0	0	0	0	0	0	0	0	0	0	0	0	0	0	0	0
k__Bacteria;p__Synergistetes	0	3.61899e-05	0.00125189	0.000174211	0	0.000403063	0	0	0.000185351	0.000471046	0.00201639	0.00043388	0	0.000227044	0.000438226	0	0	0	0	0	0.000188899	0	0	0	7.19865e-05	0	0.000288962	0	0	0	0	0	0	0	0	0	0.000349295	0	0.00225225	0	2.78033e-05	0.00162773	0.00115216	0	0.00200247	0	0	0.000241415	0
k__Bacteria;p__TM7	0.000211474	0	0.00101898	0.0284254	0.0180795	0.000167943	0	0.00043373	0.00383059	0.0161726	0	0.003626	0.00676071	0.0170283	0.00256675	0	0	0	0	0.0192241	0.000629663	0	0.000250636	0.000232634	0.00287946	0.000783628	0.0139344	3.0185e-05	0	0	0	0	0	0	0	0	0	0.00015866	2.55938e-05	0	0	6.02864e-05	2.56036e-05	0	0	0	0	6.03537e-05	0.00336232
k__Bacteria;p__Tenericutes	0.000694843	0.0754198	0.00197974	0.0010743	0.000130069	0.000940481	0.000538731	7.22883e-05	0.00120478	0.000282628	0	0.000805777	0.00276279	0	0	0	0	0	0	0	0.00132229	0	0.000107415	0.000790955	0.00010798	0.000180837	0	0.00172055	0	0	0	0	0	0	0	0	0	0	0	0	0	0	0	0	0	0	0	0	0
k__Bacteria;p__Verrucomicrobia	0	0	0	0	0	0	0	0	0	0	0	0	0	0	0	0	0	0	0	0	0	0	0	0	0	0	0	0	0	0	0	0	0	0.00879378	0.0357215	0	0.000285787	0.0332868	0	0	0.000500459	0.0024416	0.000179225	0	0	0	0	0	0
k__Bacteria;p__[Thermi]	0	0	0	0	0	0	0	0	0	0	0	0	0	0	0	0	0	0	0	0	0	0	0	0	0	0	0	0	0	0	0	0	0	0	0	0	0	0	0	0	0	0	0	0	0	0	0	0	0.0176232
[truncated: 45 more columns]

## Sheet: Class
	Saliva														Gastric juice													Pancreatic juice						Bile															Feces
Taxonomy	LMRXe887.1	DSxdI631.1	NrIor239.1	KCkj0722.1	KjWtI226.1	CTVkN939.1	BzTis406.1	DVYWE072.1	EaUFm291.1	abvXB111.1	JQKkc537.1	McKob996.1	VsIGs014.1	NSXMc662.1	fjcI017.2	LMRXe887.2	DSxdI631.2	NrIor239.2	KCkj0722.2	KjWtI226.2	CTVkN939.2	BzTis406.2	DVYWE072.2	EaUFm291.2	abvXB111.2	VsIGs014.2	NSXMc662.2	KCkj0722.3	BzTis406.3	abvXB111.3	JQKkc537.3	McKob996.3	VsIGs014.3	fjcI017.4	LMRXe887.4	DSxdI631.4	NrIor239.4	KCkj0722.4	KjWtI226.4	CTVkN939.4	BzTis406.4	DVYWE072.4	EaUFm291.4	abvXB111.4	JQKkc537.4	McKob996.4	VsIGs014.4	NSXMc662.4	fjcI017.5
Unassigned;Other;Other	0.0407238	0.00018095	0.0625946	0.0204408	0.0075765	0.151585	0.00804248	0.0277948	0.0382132	0.0574991	0.026181	0.0188738	0.0374764	0.0187798	0.0449181	0.0146383	0.000196448	0.0131203	0.00335087	0.00211673	0.095457	0.0135825	0.00501271	0.0310334	0.00457114	0.0658549	0.0354781	0.00295813	0.00399216	0.000160282	0.000110611	0.00395183	0.00348227	0.0189404	0.00637473	0.0088442	0.0162899	0.00561655	0.0498823	0.00226564	0.00889704	0.0092841	0.208004	0.00356281	0.0153856	0.0038505	0.0016965	0.0367252	0.0057971
k__Bacteria;Other;Other	0	7.23798e-05	2.91138e-05	0	0	3.35886e-05	0	0.000180721	3.08918e-05	3.14031e-05	0	0	6.50068e-05	0	0	0	0	0	0.00101305	0	9.44495e-05	0	0	0	0	0	0	0	0.00171593	0.00080141	0	0	0	0	0	0	0	0	7.67813e-05	0	0	0	0	0	0	0	0	0	0.00486957
k__Bacteria;p__Acidobacteria;c__[Chloracidobacteria]	0	0	0	0	0	0	0	0	0	0	0	0	0	0	0	0	0	0	0	0	0	0	0	0	0	0	0	0	0	0	0	0	0	0	0	0	0	0	0	0	0	0	0	0	0	0	0	0	0
k__Bacteria;p__Actinobacteria;c__Acidimicrobiia	0	0	0	0	0	0	0	0	0	0	0	0	0	0	0	0	0	0	0	0	0	0	0	0	0	0	0	0	0	0	0	0	0	0	0	0	0	0	0	0	0	0	0	0	0	0	0	0	0
k__Bacteria;p__Actinobacteria;c__Actinobacteria	0.0669768	0.00481326	0.0220391	0.0608867	0.0163561	0.0335886	0.0585293	0.116131	0.0374409	0.0338211	0.0824798	0.0672204	0.047455	0.0866985	0.250446	0.0268763	0.057245	0.0279699	0.0193649	0.00787702	0.0956144	0.0151762	0.0417487	0.0247988	0.0136414	0.0243226	0.0872664	0.0329621	0.0417425	0.0459368	0.00468255	0.0141297	0.0382246	0.0360975	0.0702943	0.0927429	0.050616	0.00203084	0.0572789	0.00282384	0.0147913	0.0109118	0.0316205	0.00468496	0.000133498	0.0252743	0.0320288	0.0165067	0.0323478
k__Bacteria;p__Actinobacteria;c__Coriobacteriia	0.00558896	7.23798e-05	0.00556073	0.00574896	0.000357689	0.000302297	0.000654173	0.00824086	0.00877328	0.00109911	0	0.0151548	0.00344536	0.0125523	0.00394403	3.38066e-05	0	0	0	0.000104102	0.00459654	0.000289761	0.0117441	0.00200065	0.000287946	0.000180837	0.00696719	0	0	0.0052252	0.000221223	0	0	0.00965471	0.0125485	0.0154168	0.0120666	0.0271943	0.0371878	0.0324741	0.0145967	0.0195328	0.0100878	0.0110251	0.00347095	0.0198026	0.0316193	0.0306898	0
k__Bacteria;p__Actinobacteria;c__Rubrobacteria	0	0	0	0	0	0	0	0	0	0	0	0	0	0	0	0	0	0	0	0	0	0	0	0	0	0	0	0	0	0	0	0	0	0	0	0	0	0	0	0	0	0	0	0	0	0	0	0	0
k__Bacteria;p__Actinobacteria;c__Thermoleophilia	0	0	0	0	0	0	0	0	0	0	0	0	0	0	0	0	0	0	0	0	0	0	0	0	0	0	0	0	0	0	0	0.00052194	0	0	0	0	0	0	0	0	0	0	0	0	0	0	0	0	0
k__Bacteria;p__Armatimonadetes;c__Armatimonadia	0	0	0	0	0	0	0	0	0	0	0	0	0	0	0	0	0	0	0	0	0	0	0	0	0	0	0	0	0	0	0	0	0	0	0	0	0	0	0	0	0	0	0	0	0	0	0	0	0
k__Bacteria;p__Bacteroidetes;c__Bacteroidia	0.266729	0.319195	0.362961	0.33675	0.305173	0.0546487	0.0833878	0.376911	0.298137	0.214954	0.0377032	0.38575	0.322694	0.37112	0.0198141	0.11474	0.0961025	0.0994361	0.17705	0.00718301	0.00761893	0.00521569	0.31487	0.0239148	0.121369	0.146297	0.151833	0.122793	0.130586	0.116365	0.01991	0.15058	0.114942	0.230391	0.404336	0.308214	0.432427	0.446024	0.271499	0.354917	0.421219	0.410912	0.243644	0.451776	0.112305	0.345705	0.359951	0.332549	0.0964638
k__Bacteria;p__Bacteroidetes;c__Cytophagia	0	0	0	0	0	0	0	0	0	0	0	0	0	0	0	0	0	0	0	0	0	0	0	0	0	0	0	0	0	0	0	0	0	0	0	0	0	0	0	0	0	0	0	0	0	0	0	0	0
k__Bacteria;p__Bacteroidetes;c__Flavobacteriia	6.04211e-05	0.000398089	0.00177594	0.0110914	0.00965759	0.0205898	0.00658021	0.00480717	0.0104723	0.00229243	0.0161951	0.00824372	0.0487876	0.00272453	0	0	0.00125727	0	0	0.00128392	0.000220382	0.000724401	0.00587203	0.000511795	0.000791851	0.131469	0.0106595	0	0.00490265	0	0	0	0	0	0	0	0	0	0	0	0	0	0	0	0	0	0	0	0.0281739
k__Bacteria;p__Bacteroidetes;c__Sphingobacteriia	0	0	0	0	0	0	0	0	0	0	0	0	0	0	0	0	0	0	0	0	0	0	0	0	0	0	0	0	0	0	0	0	0	0	0	0	0	0	0	0	0	0	0	0	0	0	0	0	0
k__Bacteria;p__Bacteroidetes;c__[Saprospirae]	0	0	0	0	0	0	0	0	0	0	0	0	0	0	0	0	0	0	0	0	0	0	0	0	0	0	0	0	0	0	0	0	0	0	0	0	0	0	0	0	0	0	2.56036e-05	0	0	0	0	0	0.00231884
k__Bacteria;p__Chloroflexi;c__Anaerolineae	3.02106e-05	0	0	0	0	0	0	0	0	0	0	0	0	0	3.13018e-05	0	0	0	0	0	0	0	0	0	0	0	0	0	0	0	0	0	0	0	0	0	0	0	0	0	0	0	0	0	0	0	0	0	0
k__Bacteria;p__Cyanobacteria;Other	0	0	0	0	0	0	0	0	0	0	0	0	0	0	0	0	0	0	0	0	0	0	0	0	0	0	0	0	0	0	0	0	0	0	0	0	0	0	0	0	0	0	0	0	0	0	0	0	0
k__Bacteria;p__Cyanobacteria;c__4C0d-2	0	0	0.00023291	0	0	0	0	0	0	0	0	0	0	0	0	0	0	0	0	0	0	0	0	0	0	0	0	0	0.0024163	0	0	0	0	0	0	0	0	0	0	0	0	0	0	0	0	0	0	0	0
k__Bacteria;p__Cyanobacteria;c__Nostocophycideae	0	0	0	0	0	0	0	0	0	0	0	0	0	0	0	0	0	0	0	0	0	0	0	0	0	0	0	0	0	0	0	0	0	0	0	0	0	0	0	0	0	0	0	0	0	0	0	0	0
k__Bacteria;p__Cyanobacteria;c__Synechococcophycideae	0	0	0	0	0	0	0	0	0	0	0	0	0	0	0	0	0	0	0	0	0	0	0	0	0	0	0	0	0	0	0	0	0.00104468	0	0	0	0	0	0	0	0	0	0	0	0	0	0	0	0
k__Bacteria;p__Firmicutes;Other	0	0	0	0	0	0	0	0	0	0	0	0	0	0	0	0	0	0	0	0	0	0	0	0	0	0	0	0	0	0	0	0	0	6.14949e-05	0	0	0	0	0	0	0	3.01432e-05	0	0	0	0	0	0	0
k__Bacteria;p__Firmicutes;c__Bacilli	0.312861	0.178489	0.207407	0.168985	0.113225	0.264376	0.421749	0.280948	0.190386	0.330832	0.528517	0.172126	0.155431	0.166586	0.533133	0.177316	0.00829011	0.14485	0.016014	0.410507	0.257942	0.290557	0.520677	0.555623	0.719109	0.312607	0.354395	0.0375804	0.0121516	0.0199391	0.00696851	0.00820192	0.0171167	0.0264736	0.0439052	0.169615	0.0487108	0.014914	0.0379556	0.00151043	0.0608335	0.0265863	0.00893566	0.0852831	0.35941	0.0039084	0.0148883	0.0644879	0.00904348
k__Bacteria;p__Firmicutes;c__Clostridia	0.14631	0.335843	0.156166	0.130745	0.12246	0.0830982	0.095009	0.159432	0.170554	0.0634028	0.199782	0.215297	0.133882	0.220038	0.108273	0.165652	0.164506	0.135226	0.113501	0.00929974	0.09722	0.144409	0.0790934	0.0797004	0.0970738	0.0293258	0.082643	0.168463	0.127084	0.151787	0.0179928	0.110465	0.10187	0.580973	0.312793	0.301036	0.294392	0.3811	0.459306	0.235791	0.349376	0.42098	0.364262	0.354794	0.259487	0.351293	0.354042	0.467228	0.138783
k__Bacteria;p__Firmicutes;c__Erysipelotrichi	0.00489411	3.61899e-05	0.00192151	0.00879765	0.00403213	0.00167943	0.000153923	0	0.00685799	0.00276347	0.000352068	0.00753091	0.00406293	0.00642211	0.00914014	0.00490196	0.00553984	0.00330827	0.00377947	0.000451107	0.00604477	3.62201e-05	0	0.00544363	0.000359932	0.000271256	0.00343543	0.0156057	0.0050077	0.0109633	0.000405575	0.00794095	0.00739312	0.0330228	0.0471213	0.0224437	0.00596977	0.00990036	0.0101607	0.0502052	0.0076737	0.011364	0.0111888	0.0333838	0.0096786	0.0113199	0.0283433	0.0020822	0.00857971
k__Bacteria;p__Fusobacteria;c__Fusobacteriia	0.00640464	0.00419803	0.0327239	0.0589994	0.11768	0.0389292	0.0163543	0.000542162	0.0927373	0.0607964	0.0642043	0.043171	0.0609114	0.015439	0.0163396	0.000878972	3.92896e-05	0.00180451	0.00233781	0.00402526	0.0557252	0.010866	0.00136059	0.0210766	0.00824245	0.0646493	0.0101458	0	0	0.00307742	3.68704e-05	0	0	0.000584202	0.00034458	0.0298037	0.0443287	0.000253855	7.67813e-05	0	0.000305836	0	0.00166423	0.000645234	0.0129493	2.89511e-05	0.0309758	3.01768e-05	0
k__Bacteria;p__GN02;c__BD1-5	0	0	0	0	0.000195103	0	0	0	0	0	0	0	0	0	0	0	0	0	0	6.94011e-05	0	0	0	0	0	3.01395e-05	0	0	0	0	0	0	0	0	0	0	0	0	0	0	0	0	0	0	0	0	0	0	0
k__Bacteria;p__Gemmatimonadetes;c__Gemmatimonadetes	0	0	0	0	0	0	0	0	0	0	0	0	0	0	0	0	0	0	0	0	0	0	0	0	0	0	0	0	0	0	0	0	0	0	0	0	0	0	0	0	0	0	0	0	0	0	0	0	0
k__Bacteria;p__Lentisphaerae;c__[Lentisphaeria]	0	0	5.82276e-05	0	0	0	0	0	0	0	0	0	0	0	0	0	0	0	0	0	0	0	0	0	0	0	0	0	0	0	0	0	0	0.000461212	0	0	0	0	0	0	0	0.000723436	0	0	0	0	0	0	0
k__Bacteria;p__OD1;c__ZB2	0	0	0	0	0	0	0	0	0	0	0	0	0	0	0	0	0	0	0	0	0	0	0	0	0	0	0	0	0	0	0	0	0	0	0	0	0	0	0	0	0	0	0	0	0	0	0	0	0.00150725
k__Bacteria;p__Proteobacteria;c__Alphaproteobacteria	0.0123561	0.00010857	0.00122278	0.000464563	9.75515e-05	0.0159882	3.84808e-05	0.00043373	6.17837e-05	0.000219822	0.0182435	3.09914e-05	0.000715075	0.00908177	0.00629167	0.431373	0.567775	0.508684	0.565556	3.47005e-05	9.44495e-05	3.62201e-05	0.000179025	0.116596	0.000143973	0.000964465	6.42137e-05	0.545534	0.587337	0.58269	0.00132734	0.611751	0.623781	0.00024598	0.000201005	3.02883e-05	0.00168297	0.000190392	0.00222666	6.56707e-05	0.000139016	0	0.000998541	0.000392751	3.33745e-05	0	0.00195975	0.000935482	0.582725
k__Bacteria;p__Proteobacteria;c__Betaproteobacteria	0.0782756	0.0610524	0.0679807	0.0828664	0.207947	0.072585	0	0.0139878	0.0785271	0.0552066	0.00192037	0.00173552	0.108399	0.0155039	0.00278586	0.0255916	0.0465582	0.0340602	0.0350282	0.0465681	0.0310739	0	0.0159691	0.0154934	0.00611885	0.0725459	0.0878443	0.0381539	0.0607928	0.0268312	0.000368704	0.0573389	0.036671	0.0137749	0.0151902	0.0406167	3.17541e-05	0.0618773	0.0216267	0.000295518	0.0265799	0.0232102	0.0141076	0.0415474	3.33745e-05	0.0170232	0.0254475	0.0323496	0.0353623
k__Bacteria;p__Proteobacteria;c__Deltaproteobacteria	0	0	0.000378479	0	6.50343e-05	6.71772e-05	0	3.61441e-05	0	3.14031e-05	0	0.000123966	3.25034e-05	0	0.000250415	0.00344828	0.0030253	0	0	0	0	0	3.58051e-05	0	0.000287946	0	0	0	0	0	7.37409e-05	0.006226	0	0.000707192	0	0.0109038	0.00612854	0.00276068	0.000307125	0.000558201	0	0.00747551	0.00343088	0.00224429	0	0.0107119	0.0032175	0.00353069	0.00162319
k__Bacteria;p__Proteobacteria;c__Epsilonproteobacteria	0.0142896	0.0190721	0.00538605	0.0207311	0.00903977	0.00144431	0.00250125	0.00715654	0.0191221	0.00866725	0.0144988	0.0346794	0.0226224	0.0230936	9.39055e-05	0	0	0	0	6.94011e-05	0.0128766	0.000796842	0.00261377	0.0111199	0.00428319	0.00898158	0.00539395	0.00244499	0	0	0	0	0	0.00209083	2.8715e-05	0	0.00190525	0.000951958	0.0333231	0	0.000417049	0.000150716	0.0198172	0.000981877	0.000533992	0.000231609	0.0004095	0.00199167	0
k__Bacteria;p__Proteobacteria;c__Gammaproteobacteria	0.0435334	0.000759988	0.0595668	0.0634999	0.0668227	0.25796	0.30546	0.00242166	0.0386148	0.149667	0.00777749	0.0128614	0.0419294	0.0341864	0.00153379	0.0345504	0.0494657	0.0291353	0.0630041	0.491186	0.333249	0.518273	0.000322246	0.110501	0.0201202	0.139305	0.14965	0.0317547	0.0195406	0.0342363	0.947902	0.0288931	0.0554752	0.0377271	0.0511414	0.000333172	0.0848152	0.0137399	0.0168151	0.319094	0.0946423	0.0547099	0.0808562	0.00967851	0.224577	0.210851	0.115421	0.0105921	0.0314203
k__Bacteria;p__SR1;c__	0	0	0	0	0.000130069	0	0	0	0	0	0	0	0.00201521	0	0	0	0	0.00172932	0	0	3.14832e-05	0	3.58051e-05	0	0	0.00220019	0	0	0	0.0019875	0	0	0	0	0	0	0	0	0	0	0	0	0	0	0	0	0	0	0
k__Bacteria;p__Spirochaetes;c__Spirochaetes	6.04211e-05	0.000253329	0.00774426	0.000319387	0.000975515	0.00161225	0.0010005	0.000469874	0.00485002	0.00178998	0.000128025	0.0123346	0.000552558	0.000518958	0	0	0	0.000676692	0	0	0	3.62201e-05	0.000107415	0.00116317	0.000539898	3.01395e-05	0	0	0.00273147	0	0	0	0	0	0	0	0	0	0	0	0	0	0	0	0	0	0	0	0
k__Bacteria;p__Synergistetes;c__Synergistia	0	3.61899e-05	0.00125189	0.000174211	0	0.000403063	0	0	0.000185351	0.000471046	0.00201639	0.00043388	0	0.000227044	0.000438226	0	0	0	0	0	0.000188899	0	0	0	7.19865e-05	0	0.000288962	0	0	0	0	0	0	0	0	0	0.000349295	0	0.00225225	0	2.78033e-05	0.00162773	0.00115216	0	0.00200247	0	0	0.000241415	0
k__Bacteria;p__TM7;c__TM7-1	0	0	0	0	0	0	0	0	0	0	0	0	0	0	0	0	0	0	0	0	0	0	0	0	0	0	0	0	0	0	0	0	0	0	0	0	0	0	0	0	0	0	0	0	0	0	0	0	0.00197101
k__Bacteria;p__TM7;c__TM7-3	0.000211474	0	0.00101898	0.0284254	0.0180795	0.000167943	0	0.00043373	0.00383059	0.0161726	0	0.003626	0.00676071	0.0170283	0.00256675	0	0	0	0	0.0192241	0.000629663	0	0.000250636	0.000232634	0.00287946	0.000783628	0.0139344	3.0185e-05	0	0	0	0	0	0	0	0	0	0.00015866	2.55938e-05	0	0	6.02864e-05	2.56036e-05	0	0	0	0	6.03537e-05	0.0013913
k__Bacteria;p__Tenericutes;c__Mollicutes	0.000694843	0.0754198	0.00197974	0.0010743	0.000130069	0.000940481	0.000538731	7.22883e-05	0.00101943	0.000251225	0	0.000774785	0.00276279	0	0	0	0	0	0	0	0.00132229	0	0.000107415	0	0.00010798	0.000180837	0	0.00172055	0	0	0	0	0	0	0	0	0	0	0	0	0	0	0	0	0	0	0	0	0
k__Bacteria;p__Tenericutes;c__RF3	0	0	0	0	0	0	0	0	0.000185351	3.14031e-05	0	3.09914e-05	0	0	0	0	0	0	0	0	0	0	0	0.000790955	0	0	0	0	0	0	0	0	0	0	0	0	0	0	0	0	0	0	0	0	0	0	0	0	0
k__Bacteria;p__Verrucomicrobia;c__Verrucomicrobiae	0	0	0	0	0	0	0	0	0	0	0	0	0	0	0	0	0	0	0	0	0	0	0	0	0	0	0	0	0	0	0	0	0	0.00879378	0.0357215	0	0.000285787	0.0332868	0	0	0.000500459	0.0024416	0.000179225	0	0	0	0	0	0
k__Bacteria;p__Verrucomicrobia;c__[Methylacidiphilae]	0	0	0	0	0	0	0	0	0	0	0	0	0	0	0	0	0	0	0	0	0	0	0	0	0	0	0	0	0	0	0	0	0	0	0	0	0	0	0	0	0	0	0	0	0	0	0	0	0
k__Bacteria;p__[Thermi];c__Deinococci	0	0	0	0	0	0	0	0	0	0	0	0	0	0	0	0	0	0	0	0	0	0	0	0	0	0	0	0	0	0	0	0	0	0	0	0	0	0	0	0	0	0	0	0	0	0	0	0	0.0176232
[truncated: 45 more columns]

## Sheet: Order
	Saliva														Gastric juice													Pancreatic juice						Bile															Feces
Taxonomy	LMRXe887.1	DSxdI631.1	NrIor239.1	KCkj0722.1	KjWtI226.1	CTVkN939.1	BzTis406.1	DVYWE072.1	EaUFm291.1	abvXB111.1	JQKkc537.1	McKob996.1	VsIGs014.1	NSXMc662.1	fjcI017.2	LMRXe887.2	DSxdI631.2	NrIor239.2	KCkj0722.2	KjWtI226.2	CTVkN939.2	BzTis406.2	DVYWE072.2	EaUFm291.2	abvXB111.2	VsIGs014.2	NSXMc662.2	KCkj0722.3	BzTis406.3	abvXB111.3	JQKkc537.3	McKob996.3	VsIGs014.3	fjcI017.4	LMRXe887.4	DSxdI631.4	NrIor239.4	KCkj0722.4	KjWtI226.4	CTVkN939.4	BzTis406.4	DVYWE072.4	EaUFm291.4	abvXB111.4	JQKkc537.4	McKob996.4	VsIGs014.4	NSXMc662.4	fjcI017.5
Unassigned;Other;Other;Other	0.0407238	0.00018095	0.0625946	0.0204408	0.0075765	0.151585	0.00804248	0.0277948	0.0382132	0.0574991	0.026181	0.0188738	0.0374764	0.0187798	0.0449181	0.0146383	0.000196448	0.0131203	0.00335087	0.00211673	0.095457	0.0135825	0.00501271	0.0310334	0.00457114	0.0658549	0.0354781	0.00295813	0.00399216	0.000160282	0.000110611	0.00395183	0.00348227	0.0189404	0.00637473	0.0088442	0.0162899	0.00561655	0.0498823	0.00226564	0.00889704	0.0092841	0.208004	0.00356281	0.0153856	0.0038505	0.0016965	0.0367252	0.0057971
k__Bacteria;Other;Other;Other	0	7.23798e-05	2.91138e-05	0	0	3.35886e-05	0	0.000180721	3.08918e-05	3.14031e-05	0	0	6.50068e-05	0	0	0	0	0	0.00101305	0	9.44495e-05	0	0	0	0	0	0	0	0.00171593	0.00080141	0	0	0	0	0	0	0	0	7.67813e-05	0	0	0	0	0	0	0	0	0	0.00486957
k__Bacteria;p__Acidobacteria;c__[Chloracidobacteria];o__RB41	0	0	0	0	0	0	0	0	0	0	0	0	0	0	0	0	0	0	0	0	0	0	0	0	0	0	0	0	0	0	0	0	0	0	0	0	0	0	0	0	0	0	0	0	0	0	0	0	0
k__Bacteria;p__Actinobacteria;c__Acidimicrobiia;o__Acidimicrobiales	0	0	0	0	0	0	0	0	0	0	0	0	0	0	0	0	0	0	0	0	0	0	0	0	0	0	0	0	0	0	0	0	0	0	0	0	0	0	0	0	0	0	0	0	0	0	0	0	0
k__Bacteria;p__Actinobacteria;c__Actinobacteria;o__Actinomycetales	0.0544999	0.00474088	0.0211948	0.0573444	0.0163236	0.0335214	0.0567976	0.115228	0.03741	0.0337897	0.0824478	0.0658568	0.0469349	0.0854011	0.247347	0.0268763	0.057245	0.0279699	0.0193259	0.00787702	0.0956144	0.0143069	0.040961	0.0239613	0.0133175	0.0242322	0.0864638	0.0329319	0.0417425	0.0459048	3.68704e-05	0.0141297	0.0382246	0.00279802	0.0005743	0.00118125	0.0173377	0.00133274	0.0383139	0.000295518	0.0140963	0.00639035	0.0300586	0.00331033	0.000100123	0.000318462	0.00672751	0.0124329	0.030029
k__Bacteria;p__Actinobacteria;c__Actinobacteria;o__Bifidobacteriales	0.012477	7.23798e-05	0.0008443	0.00354229	3.25172e-05	6.71772e-05	0.00173164	0.000903604	3.08918e-05	3.14031e-05	3.20061e-05	0.00136362	0.000520055	0.0012974	0.00309888	0	0	0	3.89636e-05	0	0	0.000869282	0.000787712	0.000837482	0.000323939	9.04186e-05	0.000802671	3.0185e-05	0	3.20564e-05	0.00464568	0	0	0.0332995	0.06972	0.0915617	0.0332783	0.000698102	0.018965	0.00252832	0.000695082	0.00452148	0.00156182	0.00137463	3.33745e-05	0.0249558	0.0253013	0.00407387	0.00231884
k__Bacteria;p__Actinobacteria;c__Coriobacteriia;o__Coriobacteriales	0.00558896	7.23798e-05	0.00556073	0.00574896	0.000357689	0.000302297	0.000654173	0.00824086	0.00877328	0.00109911	0	0.0151548	0.00344536	0.0125523	0.00394403	3.38066e-05	0	0	0	0.000104102	0.00459654	0.000289761	0.0117441	0.00200065	0.000287946	0.000180837	0.00696719	0	0	0.0052252	0.000221223	0	0	0.00965471	0.0125485	0.0154168	0.0120666	0.0271943	0.0371878	0.0324741	0.0145967	0.0195328	0.0100878	0.0110251	0.00347095	0.0198026	0.0316193	0.0306898	0
k__Bacteria;p__Actinobacteria;c__Rubrobacteria;o__Rubrobacterales	0	0	0	0	0	0	0	0	0	0	0	0	0	0	0	0	0	0	0	0	0	0	0	0	0	0	0	0	0	0	0	0	0	0	0	0	0	0	0	0	0	0	0	0	0	0	0	0	0
k__Bacteria;p__Actinobacteria;c__Thermoleophilia;o__Solirubrobacterales	0	0	0	0	0	0	0	0	0	0	0	0	0	0	0	0	0	0	0	0	0	0	0	0	0	0	0	0	0	0	0	0.00052194	0	0	0	0	0	0	0	0	0	0	0	0	0	0	0	0	0
k__Bacteria;p__Armatimonadetes;c__Armatimonadia;o__Armatimonadales	0	0	0	0	0	0	0	0	0	0	0	0	0	0	0	0	0	0	0	0	0	0	0	0	0	0	0	0	0	0	0	0	0	0	0	0	0	0	0	0	0	0	0	0	0	0	0	0	0
k__Bacteria;p__Bacteroidetes;c__Bacteroidia;o__Bacteroidales	0.266729	0.319195	0.362961	0.33675	0.305173	0.0546487	0.0833878	0.376911	0.298137	0.214954	0.0377032	0.38575	0.322694	0.37112	0.0198141	0.11474	0.0961025	0.0994361	0.17705	0.00718301	0.00761893	0.00521569	0.31487	0.0239148	0.121369	0.146297	0.151833	0.122793	0.130586	0.116365	0.01991	0.15058	0.114942	0.230391	0.404336	0.308214	0.432427	0.446024	0.271499	0.354917	0.421219	0.410912	0.243644	0.451776	0.112305	0.345705	0.359951	0.332549	0.0964638
k__Bacteria;p__Bacteroidetes;c__Cytophagia;o__Cytophagales	0	0	0	0	0	0	0	0	0	0	0	0	0	0	0	0	0	0	0	0	0	0	0	0	0	0	0	0	0	0	0	0	0	0	0	0	0	0	0	0	0	0	0	0	0	0	0	0	0
k__Bacteria;p__Bacteroidetes;c__Flavobacteriia;o__Flavobacteriales	6.04211e-05	0.000398089	0.00177594	0.0110914	0.00965759	0.0205898	0.00658021	0.00480717	0.0104723	0.00229243	0.0161951	0.00824372	0.0487876	0.00272453	0	0	0.00125727	0	0	0.00128392	0.000220382	0.000724401	0.00587203	0.000511795	0.000791851	0.131469	0.0106595	0	0.00490265	0	0	0	0	0	0	0	0	0	0	0	0	0	0	0	0	0	0	0	0.0281739
k__Bacteria;p__Bacteroidetes;c__Sphingobacteriia;o__Sphingobacteriales	0	0	0	0	0	0	0	0	0	0	0	0	0	0	0	0	0	0	0	0	0	0	0	0	0	0	0	0	0	0	0	0	0	0	0	0	0	0	0	0	0	0	0	0	0	0	0	0	0
k__Bacteria;p__Bacteroidetes;c__[Saprospirae];o__[Saprospirales]	0	0	0	0	0	0	0	0	0	0	0	0	0	0	0	0	0	0	0	0	0	0	0	0	0	0	0	0	0	0	0	0	0	0	0	0	0	0	0	0	0	0	2.56036e-05	0	0	0	0	0	0.00231884
k__Bacteria;p__Chloroflexi;c__Anaerolineae;o__Anaerolineales	3.02106e-05	0	0	0	0	0	0	0	0	0	0	0	0	0	3.13018e-05	0	0	0	0	0	0	0	0	0	0	0	0	0	0	0	0	0	0	0	0	0	0	0	0	0	0	0	0	0	0	0	0	0	0
k__Bacteria;p__Chloroflexi;c__Anaerolineae;o__Caldilineales	0	0	0	0	0	0	0	0	0	0	0	0	0	0	0	0	0	0	0	0	0	0	0	0	0	0	0	0	0	0	0	0	0	0	0	0	0	0	0	0	0	0	0	0	0	0	0	0	0
k__Bacteria;p__Cyanobacteria;Other;Other	0	0	0	0	0	0	0	0	0	0	0	0	0	0	0	0	0	0	0	0	0	0	0	0	0	0	0	0	0	0	0	0	0	0	0	0	0	0	0	0	0	0	0	0	0	0	0	0	0
k__Bacteria;p__Cyanobacteria;c__4C0d-2;o__MLE1-12	0	0	0	0	0	0	0	0	0	0	0	0	0	0	0	0	0	0	0	0	0	0	0	0	0	0	0	0	0	0	0	0	0	0	0	0	0	0	0	0	0	0	0	0	0	0	0	0	0
k__Bacteria;p__Cyanobacteria;c__4C0d-2;o__YS2	0	0	0.00023291	0	0	0	0	0	0	0	0	0	0	0	0	0	0	0	0	0	0	0	0	0	0	0	0	0	0.0024163	0	0	0	0	0	0	0	0	0	0	0	0	0	0	0	0	0	0	0	0
k__Bacteria;p__Cyanobacteria;c__Nostocophycideae;o__Nostocales	0	0	0	0	0	0	0	0	0	0	0	0	0	0	0	0	0	0	0	0	0	0	0	0	0	0	0	0	0	0	0	0	0	0	0	0	0	0	0	0	0	0	0	0	0	0	0	0	0
k__Bacteria;p__Cyanobacteria;c__Nostocophycideae;o__Stigonematales	0	0	0	0	0	0	0	0	0	0	0	0	0	0	0	0	0	0	0	0	0	0	0	0	0	0	0	0	0	0	0	0	0	0	0	0	0	0	0	0	0	0	0	0	0	0	0	0	0
k__Bacteria;p__Cyanobacteria;c__Synechococcophycideae;o__Pseudanabaenales	0	0	0	0	0	0	0	0	0	0	0	0	0	0	0	0	0	0	0	0	0	0	0	0	0	0	0	0	0	0	0	0	0.00104468	0	0	0	0	0	0	0	0	0	0	0	0	0	0	0	0
k__Bacteria;p__Firmicutes;Other;Other	0	0	0	0	0	0	0	0	0	0	0	0	0	0	0	0	0	0	0	0	0	0	0	0	0	0	0	0	0	0	0	0	0	6.14949e-05	0	0	0	0	0	0	0	3.01432e-05	0	0	0	0	0	0	0
k__Bacteria;p__Firmicutes;c__Bacilli;o__Bacillales	6.04211e-05	3.61899e-05	0	0	0	0	0.00327087	3.61441e-05	0.000123567	0	0.0165792	0	0	0	0.000281717	0.000845166	0	0	0.000896162	0	3.14832e-05	0	0	0.000279161	0.000827844	0	0	0.0113496	0.000455246	0	0	0	0.00913425	0.000215232	0	0	0.00244507	0	0.00307125	0	2.78033e-05	0.000693293	0.000307243	0.000364697	0	0	2.925e-05	0.00193132	0.00382609
k__Bacteria;p__Firmicutes;c__Bacilli;o__Gemellales	0.00386695	3.61899e-05	8.73413e-05	0.0269446	0.0257211	0.0418514	0	0	0.0115536	0.0536051	0.0189476	0.0117767	0.0198921	0.00830333	0.0364979	0.00263692	0	0	0.00428599	0.062808	0.0524195	0	3.58051e-05	0.0412693	0.00658676	0.118901	0.0685802	0.00802922	0	0.00368649	0	0	0	6.14949e-05	0	0	0	0.000126928	0.000230344	0.000426859	0	0	0	5.61073e-05	6.6749e-05	0	0.00020475	0	0
k__Bacteria;p__Firmicutes;c__Bacilli;o__Lactobacillales	0.308933	0.178416	0.207232	0.14204	0.0875037	0.222525	0.418478	0.280912	0.178709	0.277226	0.492991	0.16035	0.135539	0.158282	0.496353	0.173834	0.00829011	0.14297	0.0108319	0.347699	0.205491	0.290557	0.520642	0.514074	0.711694	0.193677	0.285815	0.0182016	0.0116963	0.0162526	0.00696851	0.00820192	0.00798243	0.0255819	0.0439052	0.169615	0.0458529	0.0138351	0.034654	0.00108357	0.0608057	0.025893	0.00862841	0.0848623	0.359343	0.0039084	0.0146543	0.0623152	0.00521739
k__Bacteria;p__Firmicutes;c__Bacilli;o__Turicibacterales	0	0	8.73413e-05	0	0	0	0	0	0	0	0	0	0	0	0	0	0	0.0018797	0	0	0	0	0	0	0	3.01395e-05	0	0	0	0	0	0	0	0.000614949	0	0	0.000412803	0.000951958	0	0	0	0	0	0	0	0	0	0.000241415	0
k__Bacteria;p__Firmicutes;c__Clostridia;o__Clostridiales	0.14631	0.335843	0.156166	0.130745	0.12246	0.0830982	0.095009	0.159432	0.170554	0.0634028	0.199782	0.215297	0.133882	0.220038	0.108273	0.165652	0.164506	0.135226	0.113501	0.00929974	0.09722	0.144409	0.0790934	0.0797004	0.0970738	0.0293258	0.082643	0.168463	0.127084	0.151787	0.0179928	0.110465	0.10187	0.580973	0.312793	0.301036	0.294392	0.3811	0.459306	0.235791	0.349376	0.42098	0.364262	0.354794	0.259487	0.351293	0.354042	0.467228	0.138783
k__Bacteria;p__Firmicutes;c__Erysipelotrichi;o__Erysipelotrichales	0.00489411	3.61899e-05	0.00192151	0.00879765	0.00403213	0.00167943	0.000153923	0	0.00685799	0.00276347	0.000352068	0.00753091	0.00406293	0.00642211	0.00914014	0.00490196	0.00553984	0.00330827	0.00377947	0.000451107	0.00604477	3.62201e-05	0	0.00544363	0.000359932	0.000271256	0.00343543	0.0156057	0.0050077	0.0109633	0.000405575	0.00794095	0.00739312	0.0330228	0.0471213	0.0224437	0.00596977	0.00990036	0.0101607	0.0502052	0.0076737	0.011364	0.0111888	0.0333838	0.0096786	0.0113199	0.0283433	0.0020822	0.00857971
k__Bacteria;p__Fusobacteria;c__Fusobacteriia;o__Fusobacteriales	0.00640464	0.00419803	0.0327239	0.0589994	0.11768	0.0389292	0.0163543	0.000542162	0.0927373	0.0607964	0.0642043	0.043171	0.0609114	0.015439	0.0163396	0.000878972	3.92896e-05	0.00180451	0.00233781	0.00402526	0.0557252	0.010866	0.00136059	0.0210766	0.00824245	0.0646493	0.0101458	0	0	0.00307742	3.68704e-05	0	0	0.000584202	0.00034458	0.0298037	0.0443287	0.000253855	7.67813e-05	0	0.000305836	0	0.00166423	0.000645234	0.0129493	2.89511e-05	0.0309758	3.01768e-05	0
k__Bacteria;p__GN02;c__BD1-5;o__	0	0	0	0	0.000195103	0	0	0	0	0	0	0	0	0	0	0	0	0	0	6.94011e-05	0	0	0	0	0	3.01395e-05	0	0	0	0	0	0	0	0	0	0	0	0	0	0	0	0	0	0	0	0	0	0	0
k__Bacteria;p__Gemmatimonadetes;c__Gemmatimonadetes;o__Gemmatimonadales	0	0	0	0	0	0	0	0	0	0	0	0	0	0	0	0	0	0	0	0	0	0	0	0	0	0	0	0	0	0	0	0	0	0	0	0	0	0	0	0	0	0	0	0	0	0	0	0	0
k__Bacteria;p__Lentisphaerae;c__[Lentisphaeria];o__Victivallales	0	0	5.82276e-05	0	0	0	0	0	0	0	0	0	0	0	0	0	0	0	0	0	0	0	0	0	0	0	0	0	0	0	0	0	0	0.000461212	0	0	0	0	0	0	0	0.000723436	0	0	0	0	0	0	0
k__Bacteria;p__OD1;c__ZB2;o__	0	0	0	0	0	0	0	0	0	0	0	0	0	0	0	0	0	0	0	0	0	0	0	0	0	0	0	0	0	0	0	0	0	0	0	0	0	0	0	0	0	0	0	0	0	0	0	0	0.00150725
k__Bacteria;p__Proteobacteria;c__Alphaproteobacteria;Other	3.02106e-05	0	0	0	0	0	0	0	0	0	0	0	0	0	0	0	0	0	0	0	0	0	0	0	0	0	0	0	0	0	0	0	0	0	0	0	0	0	0	0	0	0	0	0	0	0	0	0	0
k__Bacteria;p__Proteobacteria;c__Alphaproteobacteria;o__BD7-3	0	0	0	0	0	0	0	0	0	0	0	0	0	0	0	0	0	0	0	0	0	0	0	0	0	0	0	0	0	0	0	0	0	0	0	0	0	0	0	0	0	0	0	0	0	0	0	0	0.00197101
k__Bacteria;p__Proteobacteria;c__Alphaproteobacteria;o__Caulobacterales	0	0	0	0	0	0	0	0	0	0	0	0	0	0	0	0	0.00290743	0	0.00105202	0	0	0	0	0	0	0	3.21069e-05	0.00169036	0	0	0	0	0.00300011	0	0	0	0	0	0	0	0	0	0	0	0	0	0	0	0
k__Bacteria;p__Proteobacteria;c__Alphaproteobacteria;o__RF32	0	0	0.000262024	0	0	0	0	0	0	0	0	0	0	0	0	0	0	0	0	0	0	0	0	0	0	0	0	0	0	0	0	0	0	0.00012299	0	0	0	0	0	0	0	0	0	0	0	0	0	0	0
k__Bacteria;p__Proteobacteria;c__Alphaproteobacteria;o__Rhizobiales	0.0123259	0.00010857	0.000960755	0.000464563	9.75515e-05	0.0159882	3.84808e-05	0.00043373	6.17837e-05	0.000219822	0.0181795	3.09914e-05	0.000715075	0.00908177	0.00629167	0.431373	0.564867	0.508684	0.564504	3.47005e-05	9.44495e-05	3.62201e-05	0	0.116596	7.19865e-05	0.000964465	3.21069e-05	0.543844	0.587337	0.58269	0.00132734	0.608135	0.619495	0.00012299	0.000201005	3.02883e-05	0.00168297	0.000190392	0.00222666	6.56707e-05	0.000139016	0	0.000998541	0.000392751	3.33745e-05	0	0.00195975	0.000935482	0.580754
k__Bacteria;p__Proteobacteria;c__Alphaproteobacteria;o__Rhodobacterales	0	0	0	0	0	0	0	0	0	0	0	0	0	0	0	0	0	0	0	0	0	0	0	0	0	0	0	0	0	0	0	0	0.00128576	0	0	0	0	0	0	0	0	0	0	0	0	0	0	0	0
k__Bacteria;p__Proteobacteria;c__Alphaproteobacteria;o__Rhodospirillales	0	0	0	0	0	0	0	0	0	0	0	0	0	0	0	0	0	0	0	0	0	0	0	0	0	0	0	0	0	0	0	0	0	0	0	0	0	0	0	0	0	0	0	0	0	0	0	0	0
k__Bacteria;p__Proteobacteria;c__Alphaproteobacteria;o__Rickettsiales	0	0	0	0	0	0	0	0	0	0	0	0	0	0	0	0	0	0	0	0	0	0	0.000179025	0	7.19865e-05	0	0	0	0	0	0	0	0	0	0	0	0	0	0	0	0	0	0	0	0	0	0	0	0
k__Bacteria;p__Proteobacteria;c__Alphaproteobacteria;o__Sphingomonadales	0	0	0	0	0	0	0	0	0	0	6.40123e-05	0	0	0	0	0	0	0	0	0	0	0	0	0	0	0	0	0	0	0	0	0.0036163	0	0	0	0	0	0	0	0	0	0	0	0	0	0	0	0	0
k__Bacteria;p__Proteobacteria;c__Betaproteobacteria;Other	0	0	0	0	0	0	0	0	0	0	0	0	0	0	0	0	0	0	0	0	0	0	0	0	0	0	0	0	0	0	0	0	0	0	5.743e-05	0	0	0	0	0	0	0	0	0	0	0	0	0	0
k__Bacteria;p__Proteobacteria;c__Betaproteobacteria;o__Burkholderiales	0.0116009	0.000759988	0.000931641	0.000435527	0.00149579	0.00167943	0	0.000397586	0.000864972	0.000439643	0.00185636	0	0.00263278	0.000356784	0.00241024	0.0231575	0.0439651	0.0340602	0.0333918	0.000555209	0.000409281	0	0.00121737	0.0105151	0.000719865	0.00837879	3.21069e-05	0.0360409	0.0445441	0.0213816	0.000331834	0.0482795	0.0365638	0.0137749	0.0149892	0.0405864	0	0.0618773	0.0216267	0.000295518	0.0265799	0.0232102	0.0139796	0.0415474	0	0.0170232	0.0254475	0.0323496	0.033971
k__Bacteria;p__Proteobacteria;c__Betaproteobacteria;o__Methylophilales	0	0	0	0	0	0	0	0	0	0	6.40123e-05	0	0	0	0	0	0	0	0	0	0	0	0	0	0	0	0	0	0	0	0	0.00309436	8.036e-05	0	0	0	0	0	0	0	0	0	0	0	0	0	0	0	0.0013913
k__Bacteria;p__Proteobacteria;c__Betaproteobacteria;o__Neisseriales	0.0666747	0.0602924	0.067049	0.0824308	0.206451	0.0709055	0	0.0135902	0.0776621	0.054767	0	0.00173552	0.105766	0.0151471	0.000375622	0.00243408	0.00259312	0	0.00163647	0.0460129	0.0306646	0	0.0147517	0.00497837	0.00539898	0.0641671	0.0878122	0.00211295	0.0162488	0.00544959	3.68704e-05	0.00596503	2.67867e-05	0	0.000143575	3.02883e-05	3.17541e-05	0	0	0	0	0	0.000128018	0	3.33745e-05	0	0	0	0
k__Bacteria;p__Proteobacteria;c__Betaproteobacteria;o__Rhodocyclales	0	0	0	0	0	0	0	0	0	0	0	0	0	0	0	0	0	0	0	0	0	0	0	0	0	0	0	0	0	0	0	0	0	0	0	0	0	0	0	0	0	0	0	0	0	0	0	0	0
k__Bacteria;p__Proteobacteria;c__Deltaproteobacteria;o__Desulfobacterales	0	0	5.82276e-05	0	3.25172e-05	0	0	3.61441e-05	0	3.14031e-05	0	0.000123966	3.25034e-05	0	0	0	0	0	0	0	0	0	3.58051e-05	0	0.000215959	0	0	0	0	0	0	0	0	0	0	0	0	0	0	0	0	0	0	0	0	0	0	0	0
k__Bacteria;p__Proteobacteria;c__Deltaproteobacteria;o__Desulfovibrionales	0	0	0.000320252	0	3.25172e-05	6.71772e-05	0	0	0	0	0	0	0	0	0.000250415	0.00344828	0.0030253	0	0	0	0	0	0	0	7.19865e-05	0	0	0	0	0	7.37409e-05	0.006226	0	0.000707192	0	0.0109038	0.00612854	0.00276068	0.000307125	0.000558201	0	0.00747551	0.00343088	0.00224429	0	0.0107119	0.0032175	0.00353069	0.00162319
k__Bacteria;p__Proteobacteria;c__Epsilonproteobacteria;o__Campylobacterales	0.0142896	0.0190721	0.00538605	0.0207311	0.00903977	0.00144431	0.00250125	0.00715654	0.0191221	0.00866725	0.0144988	0.0346794	0.0226224	0.0230936	9.39055e-05	0	0	0	0	6.94011e-05	0.0128766	0.000796842	0.00261377	0.0111199	0.00428319	0.00898158	0.00539395	0.00244499	0	0	0	0	0	0.00209083	2.8715e-05	0	0.00190525	0.000951958	0.0333231	0	0.000417049	0.000150716	0.0198172	0.000981877	0.000533992	0.000231609	0.0004095	0.00199167	0
k__Bacteria;p__Proteobacteria;c__Gammaproteobacteria;Other	0	3.61899e-05	0	0	0	0	0	0	0	0	6.40123e-05	0	0	0	0	0.00010142	0.000196448	0	7.79271e-05	0	0.00478544	0	0	0.00432699	0	0	0	9.05551e-05	0.00031517	0	0.000958631	0.000223689	0.000187507	0.00036897	0	0	0.00104789	3.17319e-05	5.11876e-05	0.00499097	0	3.01432e-05	0.0172056	0.000392751	0.00363782	0.00581917	0	0	0.000463768
k__Bacteria;p__Proteobacteria;c__Gammaproteobacteria;o__Aeromonadales	0	0	0	0	0	0	0	0	0	0	0	0	0	0	0	0	0	0	0	0	0	0	0	0	0	0	0	0	0	0	0	0	0	0	0	0	0	0.00609253	0	0	0	0	0	0	0	0	2.925e-05	0	0
k__Bacteria;p__Proteobacteria;c__Gammaproteobacteria;o__Cardiobacteriales	0	7.23798e-05	0.000203796	0.000116141	0.000130069	0.000167943	0	0.000108432	0.000154459	0	0	0	0.00117012	3.24349e-05	0.000187811	0	0	0	0	3.47005e-05	0.000283349	0	3.58051e-05	0	0	0.000241116	0.000192641	0	0	0	0	0	0	0	0	0	0	0	0	0	0	0	0	0	0	0	0	0	0
k__Bacteria;p__Proteobacteria;c__Gammaproteobacteria;o__Enterobacteriales	0.000815685	3.61899e-05	0.000349365	0.000261316	0	0.000537418	0.305037	3.61441e-05	9.26755e-05	3.14031e-05	0.00400077	0	0	0.000259479	0.000719942	0.0171738	0.0251454	0.0228195	0.0522112	3.47005e-05	0.11293	0.517368	0.000107415	0.0122365	3.59932e-05	6.02791e-05	0	0.0283739	0.00959518	0.0218625	0.716098	0.014838	0.0234116	0.0256434	0.050883	0.000212018	0.0577607	0.00469633	0.00281532	0.246134	0.0944755	0.0533836	0.0207389	0.00451664	0.112939	0.107959	0.115362	0.00153902	0.0182029
k__Bacteria;p__Proteobacteria;c__Gammaproteobacteria;o__HOC36	0	0	0	0	0	0	0	0	0	0	0	0	0	0	0	0	0	0	0	0	0	0	0	0	0	0	0	0	0	0	0	0	0	0	0	0	0	0	0	0	0	0	0	0	0	0	0	0	0
k__Bacteria;p__Proteobacteria;c__Gammaproteobacteria;o__Oceanospirillales	0	0	0	0	0	0	0	0	0	0	0	0	0	6.48698e-05	0	0	0.00648279	0	0	0	0	0	0	0	0	0	0	0	0	0	0	0	0	0	0	0	0	0	0	0	0	0	0	0	0	0	0	0	0
k__Bacteria;p__Proteobacteria;c__Gammaproteobacteria;o__Pasteurellales	0.0423854	3.61899e-05	0.0587807	0.062745	0.0666927	0.25655	0	0.00227708	0.0383677	0.149636	9.60184e-05	0.0128614	0.0406618	0.0335377	0.00034432	0.00939824	3.92896e-05	0.00357143	0.00187025	0.491117	0.125397	0	7.16102e-05	0.0810031	0.0200842	0.139004	0.149457	0.00259591	0.00430733	3.20564e-05	0.000147482	0	0.00313404	0.000430465	8.6145e-05	0	0.0203544	0	0.0117475	6.56707e-05	0	6.02864e-05	0.00517193	0.00168322	0.000567366	2.89511e-05	0	0.00841934	0.000115942
k__Bacteria;p__Proteobacteria;c__Gammaproteobacteria;o__Pseudomonadales	9.06317e-05	0.000579039	0.00023291	0.000377457	0	0.000100766	0.000423289	0	0	0	0.00304058	0	3.25034e-05	0.000162174	0.000156509	0.00294118	0.0049505	0	0.0050263	0	0.089853	0.000905502	7.16102e-05	0.0128414	0	0	0	0.000694256	0.00273147	0.0044879	0.230698	0.00730716	0.00750027	0.0112843	0.00017229	0.000121153	0.00562048	0.00291934	0.00220106	0.0679035	0.00016682	0.00123587	0.0376629	0.0030859	0.107433	0.0970441	2.925e-05	0.000633714	0.00510145
k__Bacteria;p__Proteobacteria;c__Gammaproteobacteria;o__Xanthomonadales	0.000241685	0	0	0	0	0.000604595	0	0	0	0	0.000576111	0	6.50068e-05	0.00012974	0.000125207	0.00493577	0.0126513	0.00274436	0.00381843	0	0	0	3.58051e-05	9.30536e-05	0	0	0	0	0.0025914	0.00785382	0	0.00652425	0.0212418	0	0	0	3.17541e-05	0	0	0	0	0	7.68108e-05	0	0	0	0	0	0.00753623
k__Bacteria;p__SR1;c__;o__	0	0	0	0	0.000130069	0	0	0	0	0	0	0	0.00201521	0	0	0	0	0.00172932	0	0	3.14832e-05	0	3.58051e-05	0	0	0.00220019	0	0	0	0.0019875	0	0	0	0	0	0	0	0	0	0	0	0	0	0	0	0	0	0	0
k__Bacteria;p__Spirochaetes;c__Spirochaetes;o__Sphaerochaetales	6.04211e-05	0	0	2.90352e-05	0	0	0.00050025	0.00043373	0	0.000125612	0	0	0	0	0	0	0	0	0	0	0	3.62201e-05	7.16102e-05	0	0	0	0	0	0	0	0	0	0	0	0	0	0	0	0	0	0	0	0	0	0	0	0	0	0
k__Bacteria;p__Spirochaetes;c__Spirochaetes;o__Spirochaetales	0	0.000253329	0.00774426	0.000290352	0.000975515	0.00161225	0.00050025	3.61441e-05	0.00485002	0.00166436	0.000128025	0.0123346	0.000552558	0.000518958	0	0	0	0.000676692	0	0	0	0	3.58051e-05	0.00116317	0.000539898	3.01395e-05	0	0	0.00273147	0	0	0	0	0	0	0	0	0	0	0	0	0	0	0	0	0	0	0	0
k__Bacteria;p__Synergistetes;c__Synergistia;o__Synergistales	0	3.61899e-05	0.00125189	0.000174211	0	0.000403063	0	0	0.000185351	0.000471046	0.00201639	0.00043388	0	0.000227044	0.000438226	0	0	0	0	0	0.000188899	0	0	0	7.19865e-05	0	0.000288962	0	0	0	0	0	0	0	0	0	0.000349295	0	0.00225225	0	2.78033e-05	0.00162773	0.00115216	0	0.00200247	0	0	0.000241415	0
k__Bacteria;p__TM7;c__TM7-1;o__	0	0	0	0	0	0	0	0	0	0	0	0	0	0	0	0	0	0	0	0	0	0	0	0	0	0	0	0	0	0	0	0	0	0	0	0	0	0	0	0	0	0	0	0	0	0	0	0	0.00197101
k__Bacteria;p__TM7;c__TM7-3;Other	0	0	0	0	0	0	0	0	0	0	0	0	0	0	0	0	0	0	0	0	0	0	0	0	0	0	0	0	0	0	0	0	0	0	0	0	0	0	0	0	0	0	0	0	0	0	0	0	0
k__Bacteria;p__TM7;c__TM7-3;o__	9.06317e-05	0	0.000815186	0.0218925	0.0124866	0	0	0.000397586	0.00370702	0.013786	0	0.00331608	0.00676071	0.0120009	0.00250415	0	0	0	0	0.0181831	0.000503731	0	0.00021483	0.000232634	0.00251953	0.000783628	0.0116869	0	0	0	0	0	0	0	0	0	0	3.17319e-05	2.55938e-05	0	0	3.01432e-05	2.56036e-05	0	0	0	0	3.01768e-05	0
k__Bacteria;p__TM7;c__TM7-3;o__CW040	0.000120842	0	0	0.0058651	0.00559295	0.000167943	0	0	0.000123567	0.00238663	0	0	0	0.00499497	6.26037e-05	0	0	0	0	0.00104102	6.29663e-05	0	0	0	0.000287946	0	0.00218327	3.0185e-05	0	0	0	0	0	0	0	0	0	0	0	0	0	3.01432e-05	0	0	0	0	0	0	0
k__Bacteria;p__TM7;c__TM7-3;o__I025	0	0	0.000203796	0.000667809	0	0	0	3.61441e-05	0	0	0	0.000309914	0	3.24349e-05	0	0	0	0	0	0	6.29663e-05	0	3.58051e-05	0	7.19865e-05	0	6.42137e-05	0	0	0	0	0	0	0	0	0	0	0.000126928	0	0	0	0	0	0	0	0	0	3.01768e-05	0.0013913
k__Bacteria;p__Tenericutes;c__Mollicutes;o__Mycoplasmatales	0.000694843	0.0754198	0.00177594	0.0010743	0.000130069	0.000268709	0.000538731	7.22883e-05	0.00101943	0.000251225	0	0.000774785	0.00273029	0	0	0	0	0	0	0	0	0	0.000107415	0	0.00010798	0.000180837	0	0	0	0	0	0	0	0	0	0	0	0	0	0	0	0	0	0	0	0	0	0	0
k__Bacteria;p__Tenericutes;c__Mollicutes;o__RF39	0	0	0.000203796	0	0	0.000671772	0	0	0	0	0	0	3.25034e-05	0	0	0	0	0	0	0	0.00132229	0	0	0	0	0	0	0.00172055	0	0	0	0	0	0	0	0	0	0	0	0	0	0	0	0	0	0	0	0	0
k__Bacteria;p__Tenericutes;c__RF3;o__ML615J-28	0	0	0	0	0	0	0	0	0.000185351	3.14031e-05	0	3.09914e-05	0	0	0	0	0	0	0	0	0	0	0	0.000790955	0	0	0	0	0	0	0	0	0	0	0	0	0	0	0	0	0	0	0	0	0	0	0	0	0
k__Bacteria;p__Verrucomicrobia;c__Verrucomicrobiae;o__Verrucomicrobiales	0	0	0	0	0	0	0	0	0	0	0	0	0	0	0	0	0	0	0	0	0	0	0	0	0	0	0	0	0	0	0	0	0	0.00879378	0.0357215	0	0.000285787	0.0332868	0	0	0.000500459	0.0024416	0.000179225	0	0	0	0	0	0
k__Bacteria;p__Verrucomicrobia;c__[Methylacidiphilae];o__S-BQ2-57	0	0	0	0	0	0	0	0	0	0	0	0	0	0	0	0	0	0	0	0	0	0	0	0	0	0	0	0	0	0	0	0	0	0	0	0	0	0	0	0	0	0	0	0	0	0	0	0	0
k__Bacteria;p__[Thermi];c__Deinococci;o__Deinococcales	0	0	0	0	0	0	0	0	0	0	0	0	0	0	0	0	0	0	0	0	0	0	0	0	0	0	0	0	0	0	0	0	0	0	0	0	0	0	0	0	0	0	0	0	0	0	0	0	0.0176232
[truncated: 45 more columns]

## Sheet: Family
	Saliva														Gastric juice													Pancreatic juice						Bile															Feces
Taxonomy	LMRXe887.1	DSxdI631.1	NrIor239.1	KCkj0722.1	KjWtI226.1	CTVkN939.1	BzTis406.1	DVYWE072.1	EaUFm291.1	abvXB111.1	JQKkc537.1	McKob996.1	VsIGs014.1	NSXMc662.1	fjcI017.2	LMRXe887.2	DSxdI631.2	NrIor239.2	KCkj0722.2	KjWtI226.2	CTVkN939.2	BzTis406.2	DVYWE072.2	EaUFm291.2	abvXB111.2	VsIGs014.2	NSXMc662.2	KCkj0722.3	BzTis406.3	abvXB111.3	JQKkc537.3	McKob996.3	VsIGs014.3	fjcI017.4	LMRXe887.4	DSxdI631.4	NrIor239.4	KCkj0722.4	KjWtI226.4	CTVkN939.4	BzTis406.4	DVYWE072.4	EaUFm291.4	abvXB111.4	JQKkc537.4	McKob996.4	VsIGs014.4	NSXMc662.4	fjcI017.5
Unassigned;Other;Other;Other;Other	0.0407238	0.00018095	0.0625946	0.0204408	0.0075765	0.151585	0.00804248	0.0277948	0.0382132	0.0574991	0.026181	0.0188738	0.0374764	0.0187798	0.0449181	0.0146383	0.000196448	0.0131203	0.00335087	0.00211673	0.095457	0.0135825	0.00501271	0.0310334	0.00457114	0.0658549	0.0354781	0.00295813	0.00399216	0.000160282	0.000110611	0.00395183	0.00348227	0.0189404	0.00637473	0.0088442	0.0162899	0.00561655	0.0498823	0.00226564	0.00889704	0.0092841	0.208004	0.00356281	0.0153856	0.0038505	0.0016965	0.0367252	0.0057971
k__Bacteria;Other;Other;Other;Other	0	7.23798e-05	2.91138e-05	0	0	3.35886e-05	0	0.000180721	3.08918e-05	3.14031e-05	0	0	6.50068e-05	0	0	0	0	0	0.00101305	0	9.44495e-05	0	0	0	0	0	0	0	0.00171593	0.00080141	0	0	0	0	0	0	0	0	7.67813e-05	0	0	0	0	0	0	0	0	0	0.00486957
k__Bacteria;p__Acidobacteria;c__[Chloracidobacteria];o__RB41;f__Ellin6075	0	0	0	0	0	0	0	0	0	0	0	0	0	0	0	0	0	0	0	0	0	0	0	0	0	0	0	0	0	0	0	0	0	0	0	0	0	0	0	0	0	0	0	0	0	0	0	0	0
k__Bacteria;p__Actinobacteria;c__Acidimicrobiia;o__Acidimicrobiales;f__	0	0	0	0	0	0	0	0	0	0	0	0	0	0	0	0	0	0	0	0	0	0	0	0	0	0	0	0	0	0	0	0	0	0	0	0	0	0	0	0	0	0	0	0	0	0	0	0	0
k__Bacteria;p__Actinobacteria;c__Actinobacteria;o__Actinomycetales;Other	0	0	0	0	0	0	0	0	0	0	0.000192037	0	0	0	0	0	0.00805438	0.00131579	0	0	0	0	0	0	0	0	0	0.00860273	0.00409721	0.00080141	0	0	0.00835744	0	0	0	3.17541e-05	0	2.55938e-05	0	0	0	0	0	0	0	0	0	0.00150725
k__Bacteria;p__Actinobacteria;c__Actinobacteria;o__Actinomycetales;f__	0	0	0	0	0	0	0	0	0	0	0	0	0	0	0	0	0	0	0	0	0	0	0	0	0	0	0	0	0	0	0	0	0	0	0	0	0	0	0	0	0	0	0	0	0	0	0	0	0
k__Bacteria;p__Actinobacteria;c__Actinobacteria;o__Actinomycetales;f__Actinomycetaceae	0.0504819	0.00452374	0.012548	0.05116	0.00533281	0.0217318	0.0270135	0.0340478	0.0320348	0.0289222	0.0331264	0.0595345	0.0401417	0.0716487	0.23226	0.00436105	0.00428257	0.00131579	0.000584454	0.00360886	0.0869565	0.00778732	0.0168642	0.0136323	0.00989814	0.0223033	0.0558659	0	0.00182098	0.00266068	0	0	0.00109825	0.00270578	0.00045944	0.000999515	0.00365172	0.00104715	0.00186835	0.000295518	0.00319738	0.00114544	0.0179481	0.000252483	3.33745e-05	0.000231609	0.00625951	0.0053413	0
k__Bacteria;p__Actinobacteria;c__Actinobacteria;o__Actinomycetales;f__Beutenbergiaceae	0	0	0	0	0	0	0	0	0	0	0	0	0	0	0	0	0	0	0	0	0	0	0	0	0	0	0	0	0	0	0	0	0	0	0	0	0	0	0	0	0	0	0	0	0	0	0	0	0
k__Bacteria;p__Actinobacteria;c__Actinobacteria;o__Actinomycetales;f__Brevibacteriaceae	0	0	0	0	0	0	0	0	0	0	0	0	0	0	0	0	0	0	0	0	0	0	0	0	0	0	0	0	0	0	0	0	0	0	0	0	0	0	0	0	0	0	0	0	0	0	0	0	0
k__Bacteria;p__Actinobacteria;c__Actinobacteria;o__Actinomycetales;f__Corynebacteriaceae	0.00223558	7.23798e-05	5.82276e-05	0.000609738	0.00045524	0	0.000307846	0.00101204	0.000586945	0.000125612	0.00348867	0.000154957	6.50068e-05	3.24349e-05	0.000594735	0.000946586	0	0	3.89636e-05	0.000173503	9.44495e-05	0.00014488	0.00014322	0.00474573	0	0	0.00051371	0	0	0.00118609	0	0	0.00112504	0	8.6145e-05	0.000121153	0.0128922	0.000285587	0.0358569	0	0.0102872	0.00524491	0.0119057	0.00305785	0	2.89511e-05	0.000117	0.00706138	0
k__Bacteria;p__Actinobacteria;c__Actinobacteria;o__Actinomycetales;f__Dermabacteraceae	0	0	0	0	0	0	0	0	0	0	0	0	0	0	0	0	0	0	0	0	0	0	0	0	0	0	0	0	0	0	0	0	0	0	0	6.05767e-05	0	0	0.000127969	0	0.00016682	0	0	0	0	2.89511e-05	0	0	0
k__Bacteria;p__Actinobacteria;c__Actinobacteria;o__Actinomycetales;f__Geodermatophilaceae	0	0	0	0	0	0	0	0	0	0	0	0	0	0	0	0	0	0	0	0	0	0	0	0	0	0	0	0	0	0	0	0	0	0	0	0	0	0	0	0	0	0	0	0	0	0	0	0	0
k__Bacteria;p__Actinobacteria;c__Actinobacteria;o__Actinomycetales;f__Gordoniaceae	0	0	0	0	0	0	0	0	0	0	0	0	0	0	0	0	0	0	0	0	0	0	0	0	0	0	0	0	0	0	0	0	0	0	0	0	0	0	0	0	0	0	0	0	0	0	0	0	0
k__Bacteria;p__Actinobacteria;c__Actinobacteria;o__Actinomycetales;f__Microbacteriaceae	0	0	0	0	0	0	0	0	0	0	0	0	0	0	0	0	0	0	0.00253263	0	0	0	0	0.000232634	0	0	0	0	0	0	0	0	0	0	0	0	0	0	0	0	0	0	0	0	0	0	0	0	0.00115942
k__Bacteria;p__Actinobacteria;c__Actinobacteria;o__Actinomycetales;f__Micrococcaceae	0.00154074	0.00010857	0.00853034	0.00505212	0.0104055	0.0112522	0.0294763	0.0796255	0.00475734	0.00471046	0.0451927	0.00616729	0.0066307	0.01372	0.0109869	0.0215686	0.040154	0.0233459	0.0153516	0.00385176	0.00802821	0.00633851	0.0235955	0.00497837	0.00341936	0.00192893	0.030052	0.0241782	0.029556	0.0373778	3.68704e-05	0.0141297	0.0274296	0	2.8715e-05	0	9.52623e-05	0	0.000307125	0	0.000444852	0	0.000153622	0	6.6749e-05	2.89511e-05	0.000351	3.01768e-05	0.0188986
k__Bacteria;p__Actinobacteria;c__Actinobacteria;o__Actinomycetales;f__Micromonosporaceae	0	0	0	0	0	0	0	0	0	0	0	0	0	0	0	0	0	0	0	0	0	0	0	0	0	0	0	0	0	0	0	0	0	0	0	0	0	0	0	0	0	0	0	0	0	0	0	0	0.00127536
k__Bacteria;p__Actinobacteria;c__Actinobacteria;o__Actinomycetales;f__Mycobacteriaceae	0	0	0	0	0	0	0	0	0	0	6.40123e-05	0	0	0	0	0	0	0	0	0	0	0	0	0	0	0	0	0	0.00479759	0.00336592	0	0	0	0	0	0	0	0	0	0	0	0	0	0	0	0	0	0	0
k__Bacteria;p__Actinobacteria;c__Actinobacteria;o__Actinomycetales;f__Nocardiaceae	0	0	0	0	0	0	0	0	0	0	0	0	0	0	0	0	0.000432186	3.7594e-05	0	0	0	0	0	0	0	0	0	0.000150925	0.000175095	3.20564e-05	0	0	0.000214293	0	0	0	0	0	0	0	0	0	0	0	0	0	0	0	0
k__Bacteria;p__Actinobacteria;c__Actinobacteria;o__Actinomycetales;f__Nocardioidaceae	0	0	0	0	0	0	0	0	0	0	0	0	0	0	0	0	0	0	0	0	0	0	0	0	0	0	0	0	0	0	0	0	0	0	0	0	0	0	0	0	0	0	0	0	0	0	0	0	0.0035942
k__Bacteria;p__Actinobacteria;c__Actinobacteria;o__Actinomycetales;f__Promicromonosporaceae	0	0	0	0	0	0	0	0	0	0	0	0	0	0	0	0	0.00432186	0	0	0	0	0	0	0	0	0	0	0	0	0	0	0	0	0	0	0	0	0	0	0	0	0	0	0	0	0	0	0	0
k__Bacteria;p__Actinobacteria;c__Actinobacteria;o__Actinomycetales;f__Propionibacteriaceae	0.000241685	3.61899e-05	5.82276e-05	0.000522633	0.000130069	0.000537418	0	0.000542162	3.08918e-05	3.14031e-05	0.000384074	0	9.75102e-05	0	0.00350581	0	0	0	0.000818235	0.000242904	0.000535214	3.62201e-05	0.000358051	0.000372214	0	0	3.21069e-05	0	0.0012957	0.000480846	0	0	0	9.22424e-05	0	0	0.000666836	0	0.000127969	0	0	0	5.12072e-05	0	0	0	0	0	0.0035942
k__Bacteria;p__Actinobacteria;c__Actinobacteria;o__Actinomycetales;f__Pseudonocardiaceae	0	0	0	0	0	0	0	0	0	0	0	0	0	0	0	0	0	0.00195489	0	0	0	0	0	0	0	0	0	0	0	0	0	0	0	0	0	0	0	0	0	0	0	0	0	0	0	0	0	0	0
k__Bacteria;p__Actinobacteria;c__Actinobacteria;o__Actinomycetales;f__Sporichthyaceae	0	0	0	0	0	0	0	0	0	0	0	0	0	0	0	0	0	0	0	0	0	0	0	0	0	0	0	0	0	0	0	0	0	0	0	0	0	0	0	0	0	0	0	0	0	0	0	0	0
k__Bacteria;p__Actinobacteria;c__Actinobacteria;o__Bifidobacteriales;f__Bifidobacteriaceae	0.012477	7.23798e-05	0.0008443	0.00354229	3.25172e-05	6.71772e-05	0.00173164	0.000903604	3.08918e-05	3.14031e-05	3.20061e-05	0.00136362	0.000520055	0.0012974	0.00309888	0	0	0	3.89636e-05	0	0	0.000869282	0.000787712	0.000837482	0.000323939	9.04186e-05	0.000802671	3.0185e-05	0	3.20564e-05	0.00464568	0	0	0.0332995	0.06972	0.0915617	0.0332783	0.000698102	0.018965	0.00252832	0.000695082	0.00452148	0.00156182	0.00137463	3.33745e-05	0.0249558	0.0253013	0.00407387	0.00231884
k__Bacteria;p__Actinobacteria;c__Coriobacteriia;o__Coriobacteriales;f__Coriobacteriaceae	0.00558896	7.23798e-05	0.00556073	0.00574896	0.000357689	0.000302297	0.000654173	0.00824086	0.00877328	0.00109911	0	0.0151548	0.00344536	0.0125523	0.00394403	3.38066e-05	0	0	0	0.000104102	0.00459654	0.000289761	0.0117441	0.00200065	0.000287946	0.000180837	0.00696719	0	0	0.0052252	0.000221223	0	0	0.00965471	0.0125485	0.0154168	0.0120666	0.0271943	0.0371878	0.0324741	0.0145967	0.0195328	0.0100878	0.0110251	0.00347095	0.0198026	0.0316193	0.0306898	0
k__Bacteria;p__Actinobacteria;c__Rubrobacteria;o__Rubrobacterales;f__Rubrobacteraceae	0	0	0	0	0	0	0	0	0	0	0	0	0	0	0	0	0	0	0	0	0	0	0	0	0	0	0	0	0	0	0	0	0	0	0	0	0	0	0	0	0	0	0	0	0	0	0	0	0
k__Bacteria;p__Actinobacteria;c__Thermoleophilia;o__Solirubrobacterales;f__	0	0	0	0	0	0	0	0	0	0	0	0	0	0	0	0	0	0	0	0	0	0	0	0	0	0	0	0	0	0	0	0	0	0	0	0	0	0	0	0	0	0	0	0	0	0	0	0	0
k__Bacteria;p__Actinobacteria;c__Thermoleophilia;o__Solirubrobacterales;f__Patulibacteraceae	0	0	0	0	0	0	0	0	0	0	0	0	0	0	0	0	0	0	0	0	0	0	0	0	0	0	0	0	0	0	0	0.00052194	0	0	0	0	0	0	0	0	0	0	0	0	0	0	0	0	0
k__Bacteria;p__Actinobacteria;c__Thermoleophilia;o__Solirubrobacterales;f__Solirubrobacteraceae	0	0	0	0	0	0	0	0	0	0	0	0	0	0	0	0	0	0	0	0	0	0	0	0	0	0	0	0	0	0	0	0	0	0	0	0	0	0	0	0	0	0	0	0	0	0	0	0	0
k__Bacteria;p__Armatimonadetes;c__Armatimonadia;o__Armatimonadales;f__Armatimonadaceae	0	0	0	0	0	0	0	0	0	0	0	0	0	0	0	0	0	0	0	0	0	0	0	0	0	0	0	0	0	0	0	0	0	0	0	0	0	0	0	0	0	0	0	0	0	0	0	0	0
k__Bacteria;p__Bacteroidetes;c__Bacteroidia;o__Bacteroidales;Other	6.04211e-05	0	0.000174683	8.71055e-05	0	0	7.69616e-05	0.000144577	6.17837e-05	0	0	9.29742e-05	0	3.24349e-05	0	0	0.00192519	0	0	0	3.14832e-05	0	3.58051e-05	0	3.59932e-05	0	0	0	0	0	0.000589927	0	2.67867e-05	3.07475e-05	0.00255564	0.000121153	0.00015877	0.000856762	0	0	0.00261351	0.00238131	7.68108e-05	0.000533019	0	8.68533e-05	0.00020475	0.000301768	0
k__Bacteria;p__Bacteroidetes;c__Bacteroidia;o__Bacteroidales;f__	0	0	0.00267847	0.000174211	6.50343e-05	6.71772e-05	0.000115442	0.000686739	0.000803188	0	0.00140827	0.00452475	6.50068e-05	0.000227044	0	0	0	0.00056391	0	0	0	0	0.000358051	0	0	3.01395e-05	0	0	0	0	0	0	0	0	0	0	0	0	0	0	0	0.00581763	0	0	0	0	0	0	0
k__Bacteria;p__Bacteroidetes;c__Bacteroidia;o__Bacteroidales;f__Bacteroidaceae	0.000815685	3.61899e-05	0.0195645	0.00354229	3.25172e-05	0.000940481	3.84808e-05	0.000144577	0.000278027	9.42093e-05	0.00147228	0.00021694	0.00656569	0.00168661	0.0157448	0.0251183	0.0271884	0.0304511	0.0394701	3.47005e-05	0.00676888	3.62201e-05	3.58051e-05	0.00334993	0	9.04186e-05	3.21069e-05	0.0344713	0.0216067	0.0288187	0.0186196	0.049808	0.0492071	0.13821	0.289505	0.253968	0.373396	0.361205	0.11855	0.332326	0.0916674	0.145682	0.145889	0.114459	0.112138	0.254509	0.221306	0.253033	0.0321159
k__Bacteria;p__Bacteroidetes;c__Bacteroidia;o__Bacteroidales;f__Porphyromonadaceae	0.000241685	0.317349	0.103529	0.0558637	0.105323	0.0216311	0.000461769	0.00224094	0.0503537	0.0343236	9.60184e-05	0.0224998	0.110512	0.0195907	0.0017529	0	0.0018859	0.0139474	0.011767	0.00506628	0.000314832	3.62201e-05	0.00118157	0.00162844	0.00331138	0.088128	0.00343543	0.0191977	0.0105407	0.003975	0.000147482	0.00905939	0.0110093	0.00940873	0.08	0.0375878	0.0123523	0.0265914	0.029612	0.0219012	0.020769	0.107852	0.00903807	0.0157381	0.000166872	0.0216265	0.00766351	0.0207013	0.00742029
k__Bacteria;p__Bacteroidetes;c__Bacteroidia;o__Bacteroidales;f__Prevotellaceae	0.265188	0.00166474	0.172121	0.214773	0.109843	0.019515	0.0604148	0.34308	0.209447	0.112046	0.0343746	0.338798	0.101801	0.297882	0.00125207	0.0812035	0.0561056	0.0544361	0.119345	0.00190853	0.000472248	0.00467239	0.282824	0.0183781	0.101753	0.0156424	0.144641	0.0547557	0.0752907	0.0783138	0.000184352	0.0882079	0.0546984	0.00676444	0.00462312	0.0018173	0.0183221	0.00101542	0.102785	6.56707e-05	0.255734	0.00783723	0.0500038	0.260113	0	0.0616079	0.0657248	0.000633714	0.0569275
k__Bacteria;p__Bacteroidetes;c__Bacteroidia;o__Bacteroidales;f__Rikenellaceae	0.000181263	0	0.0031734	0	0	0	0	0	0	3.14031e-05	0.000224043	0.000123966	6.50068e-05	6.48698e-05	0	0.00540906	0.00679711	3.7594e-05	0.0024547	0	3.14832e-05	0	0	0	0	0	0	0.00513146	0.00483261	0	0.000110611	0	0	0.0606033	0.0200144	0.00899564	0.0225137	0.0183093	0.0138974	0.000229847	0.0147913	0.0852751	0.0269094	0.0275487	0	0	0.0510706	0.0115577	0
k__Bacteria;p__Bacteroidetes;c__Bacteroidia;o__Bacteroidales;f__S24-7	0	0	0.00320252	0.000232281	0	0	3.84808e-05	0	0	0	0	0.000154957	0	0	0	0	0	0	0.00249367	0	0	0	0	0	0	0	0	0	0	3.20564e-05	0	0	0	0	5.743e-05	0.000121153	0	0	0.000819001	0.000164177	0.0271638	0.0291485	0.000102414	0.0129608	0	0	0	0.0256805	0
k__Bacteria;p__Bacteroidetes;c__Bacteroidia;o__Bacteroidales;f__[Barnesiellaceae]	9.06317e-05	0	0.000727844	0	0	0	0	0	0	0	0	0	0	3.24349e-05	0.000563433	0.00300879	0	0	0	0	0	3.62201e-05	0	0.000372214	0	0	0	0.00419572	0.0154784	0.00253246	3.68704e-05	0.00350446	0	0.0097162	2.8715e-05	0.00454325	0.00565223	0.0294155	0.000767813	6.56707e-05	5.56065e-05	0.00560663	0.00409658	0.00187959	0	0	2.925e-05	0.00902287	0
k__Bacteria;p__Bacteroidetes;c__Bacteroidia;o__Bacteroidales;f__[Odoribacteraceae]	0.000151053	0	0.000174683	0.000145176	0	0	0	0	0	0	0.000128025	3.09914e-05	3.25034e-05	3.24349e-05	0.000187811	0	0.00220022	0	0.00148062	0	0	0	0	0.000186107	0	0	0	0.00223369	0.00283653	0.00269274	0	0	0	0.00565753	0.0074659	0.00106009	0	0.00863108	0.00506757	0.000164177	0.00394806	0.0203466	0.00422459	0.0169444	0	0.0078747	0.0115538	0.0036514	0
k__Bacteria;p__Bacteroidetes;c__Bacteroidia;o__Bacteroidales;f__[Paraprevotellaceae]	0	0.00014476	0.0576162	0.061932	0.0899099	0.012495	0.0222419	0.0306141	0.0371938	0.0684587	0	0.0193077	0.103653	0.0515715	0.000313018	0	0	0	3.89636e-05	0.000173503	0	0.000434641	0.0304343	0	0.0162689	0.0424063	0.00372439	0.00280721	0	0	0.000221223	0	0	0	8.6145e-05	0	3.17541e-05	0	0	0	0.00447633	0.000964582	0.00330287	0.00159906	0	0	0.0023985	0.00796668	0
k__Bacteria;p__Bacteroidetes;c__Cytophagia;o__Cytophagales;f__Cytophagaceae	0	0	0	0	0	0	0	0	0	0	0	0	0	0	0	0	0	0	0	0	0	0	0	0	0	0	0	0	0	0	0	0	0	0	0	0	0	0	0	0	0	0	0	0	0	0	0	0	0
k__Bacteria;p__Bacteroidetes;c__Flavobacteriia;o__Flavobacteriales;f__Flavobacteriaceae	0	0.000398089	0.000262024	0.0101623	0.00468247	0.0204219	0.00623389	0.004012	0.00979272	0.000690868	0.0161951	0.00824372	0.0441721	0.00197853	0	0	0	0	0	0.000763412	0.000220382	0.000325981	0.00512013	0.000511795	0.000683871	0.128786	0.00436653	0	0.00490265	0	0	0	0	0	0	0	0	0	0	0	0	0	0	0	0	0	0	0	0
k__Bacteria;p__Bacteroidetes;c__Flavobacteriia;o__Flavobacteriales;f__[Weeksellaceae]	6.04211e-05	0	0.00151392	0.000929125	0.00497512	0.000167943	0.000346327	0.000795171	0.000679621	0.00160156	0	0	0.00461548	0.000746002	0	0	0.00125727	0	0	0.000520508	0	0.000398421	0.000751907	0	0.00010798	0.00268242	0.00629294	0	0	0	0	0	0	0	0	0	0	0	0	0	0	0	0	0	0	0	0	0	0.0281739
k__Bacteria;p__Bacteroidetes;c__Sphingobacteriia;o__Sphingobacteriales;f__Sphingobacteriaceae	0	0	0	0	0	0	0	0	0	0	0	0	0	0	0	0	0	0	0	0	0	0	0	0	0	0	0	0	0	0	0	0	0	0	0	0	0	0	0	0	0	0	0	0	0	0	0	0	0
k__Bacteria;p__Bacteroidetes;c__[Saprospirae];o__[Saprospirales];f__Chitinophagaceae	0	0	0	0	0	0	0	0	0	0	0	0	0	0	0	0	0	0	0	0	0	0	0	0	0	0	0	0	0	0	0	0	0	0	0	0	0	0	0	0	0	0	2.56036e-05	0	0	0	0	0	0
k__Bacteria;p__Bacteroidetes;c__[Saprospirae];o__[Saprospirales];f__Saprospiraceae	0	0	0	0	0	0	0	0	0	0	0	0	0	0	0	0	0	0	0	0	0	0	0	0	0	0	0	0	0	0	0	0	0	0	0	0	0	0	0	0	0	0	0	0	0	0	0	0	0.00231884
k__Bacteria;p__Chloroflexi;c__Anaerolineae;o__Anaerolineales;f__Anaerolinaceae	3.02106e-05	0	0	0	0	0	0	0	0	0	0	0	0	0	3.13018e-05	0	0	0	0	0	0	0	0	0	0	0	0	0	0	0	0	0	0	0	0	0	0	0	0	0	0	0	0	0	0	0	0	0	0
k__Bacteria;p__Chloroflexi;c__Anaerolineae;o__Caldilineales;f__Caldilineaceae	0	0	0	0	0	0	0	0	0	0	0	0	0	0	0	0	0	0	0	0	0	0	0	0	0	0	0	0	0	0	0	0	0	0	0	0	0	0	0	0	0	0	0	0	0	0	0	0	0
k__Bacteria;p__Cyanobacteria;Other;Other;Other	0	0	0	0	0	0	0	0	0	0	0	0	0	0	0	0	0	0	0	0	0	0	0	0	0	0	0	0	0	0	0	0	0	0	0	0	0	0	0	0	0	0	0	0	0	0	0	0	0
k__Bacteria;p__Cyanobacteria;c__4C0d-2;o__MLE1-12;f__	0	0	0	0	0	0	0	0	0	0	0	0	0	0	0	0	0	0	0	0	0	0	0	0	0	0	0	0	0	0	0	0	0	0	0	0	0	0	0	0	0	0	0	0	0	0	0	0	0
k__Bacteria;p__Cyanobacteria;c__4C0d-2;o__YS2;f__	0	0	0.00023291	0	0	0	0	0	0	0	0	0	0	0	0	0	0	0	0	0	0	0	0	0	0	0	0	0	0.0024163	0	0	0	0	0	0	0	0	0	0	0	0	0	0	0	0	0	0	0	0
k__Bacteria;p__Cyanobacteria;c__Nostocophycideae;o__Nostocales;f__Nostocaceae	0	0	0	0	0	0	0	0	0	0	0	0	0	0	0	0	0	0	0	0	0	0	0	0	0	0	0	0	0	0	0	0	0	0	0	0	0	0	0	0	0	0	0	0	0	0	0	0	0
k__Bacteria;p__Cyanobacteria;c__Nostocophycideae;o__Stigonematales;f__Rivulariaceae	0	0	0	0	0	0	0	0	0	0	0	0	0	0	0	0	0	0	0	0	0	0	0	0	0	0	0	0	0	0	0	0	0	0	0	0	0	0	0	0	0	0	0	0	0	0	0	0	0
k__Bacteria;p__Cyanobacteria;c__Synechococcophycideae;o__Pseudanabaenales;f__Pseudanabaenaceae	0	0	0	0	0	0	0	0	0	0	0	0	0	0	0	0	0	0	0	0	0	0	0	0	0	0	0	0	0	0	0	0	0.00104468	0	0	0	0	0	0	0	0	0	0	0	0	0	0	0	0
k__Bacteria;p__Firmicutes;Other;Other;Other	0	0	0	0	0	0	0	0	0	0	0	0	0	0	0	0	0	0	0	0	0	0	0	0	0	0	0	0	0	0	0	0	0	6.14949e-05	0	0	0	0	0	0	0	3.01432e-05	0	0	0	0	0	0	0
k__Bacteria;p__Firmicutes;c__Bacilli;o__Bacillales;Other	6.04211e-05	3.61899e-05	0	0	0	0	0.0030015	3.61441e-05	0.000123567	0	0.0163551	0	0	0	0.000219113	0	0	0	0	0	0	0	0	0.000279161	0.00010798	0	0	0	0	0	0	0	0	0	0	0	0.00187349	0	0.00179156	0	2.78033e-05	3.01432e-05	0.000230432	0.000140268	0	0	2.925e-05	0.00184079	0
k__Bacteria;p__Firmicutes;c__Bacilli;o__Bacillales;f__Alicyclobacillaceae	0	0	0	0	0	0	0	0	0	0	0	0	0	0	0	0	0	0	0	0	0	0	0	0	0	0	0	0	0	0	0	0	0	0	0	0	0	0	0	0	0	0	0	0	0	0	0	0	0
k__Bacteria;p__Firmicutes;c__Bacilli;o__Bacillales;f__Bacillaceae	0	0	0	0	0	0	0.000269365	0	0	0	0.000224043	0	0	0	0	0	0	0	0.000896162	0	3.14832e-05	0	0	0	3.59932e-05	0	0	0	0.000455246	0	0	0	0.00913425	0.000215232	0	0	0.000222279	0	5.11876e-05	0	0	6.02864e-05	2.56036e-05	0	0	0	0	9.05305e-05	0.00382609
k__Bacteria;p__Firmicutes;c__Bacilli;o__Bacillales;f__Paenibacillaceae	0	0	0	0	0	0	0	0	0	0	0	0	0	0	0	0	0	0	0	0	0	0	0	0	0	0	0	0	0	0	0	0	0	0	0	0	0	0	0	0	0	0	0	0	0	0	0	0	0
k__Bacteria;p__Firmicutes;c__Bacilli;o__Bacillales;f__Planococcaceae	0	0	0	0	0	0	0	0	0	0	0	0	0	0	6.26037e-05	0.000845166	0	0	0	0	0	0	0	0	0	0	0	0.0113496	0	0	0	0	0	0	0	0	0	0	0	0	0	0	0	0	0	0	0	0	0
k__Bacteria;p__Firmicutes;c__Bacilli;o__Bacillales;f__Staphylococcaceae	0	0	0	0	0	0	0	0	0	0	0	0	0	0	0	0	0	0	0	0	0	0	0	0	0.000683871	0	0	0	0	0	0	0	0	0	0	0	0.000349295	0	0.0012285	0	0	0.000602864	5.12072e-05	0.000224429	0	0	0	0	0
k__Bacteria;p__Firmicutes;c__Bacilli;o__Bacillales;f__[Exiguobacteraceae]	0	0	0	0	0	0	0	0	0	0	0	0	0	0	0	0	0	0	0	0	0	0	0	0	0	0	0	0	0	0	0	0	0	0	0	0	0	0	0	0	0	0	0	0	0	0	0	0	0
k__Bacteria;p__Firmicutes;c__Bacilli;o__Gemellales;f__	0	0	0	0	0	0	0	0	0	0	0	0	0	0	0	0	0	0	0	0	0	0	0	0	0	0	0	0	0	0	0	0	0	0	0	0	0	0	0	0	0	0	0	0	0	0	0	0	0
k__Bacteria;p__Firmicutes;c__Bacilli;o__Gemellales;f__Gemellaceae	0.00386695	3.61899e-05	8.73413e-05	0.0269446	0.0257211	0.0418514	0	0	0.0115536	0.0536051	0.0189476	0.0117767	0.0198921	0.00830333	0.0364979	0.00263692	0	0	0.00428599	0.062808	0.0524195	0	3.58051e-05	0.0412693	0.00658676	0.118901	0.0685802	0.00802922	0	0.00368649	0	0	0	6.14949e-05	0	0	0	0.000126928	0.000230344	0.000426859	0	0	0	5.61073e-05	6.6749e-05	0	0.00020475	0	0
k__Bacteria;p__Firmicutes;c__Bacilli;o__Lactobacillales;Other	0	0	0	0	0	0	0	0	0	0	0	0	0	0	0	0	0	0	0	0	0	0	0	0	0	0	0	0	0	0	0	0	0	0	2.8715e-05	0	0	0	0	0	0	0	0	0	0.000133498	0	0	0	0
k__Bacteria;p__Firmicutes;c__Bacilli;o__Lactobacillales;f__	0	0	0	0	0	0	0	0	0	0	0	0	0	0	0	0	0	0	0	0	0	0	0	0	0	0	0	0	0	0	0	0	0	0.00405867	0	0.015235	0	0	0	0	0	0	0	0	0.000400494	0	0	0	0
k__Bacteria;p__Firmicutes;c__Bacilli;o__Lactobacillales;f__Aerococcaceae	0.0123561	0.178272	2.91138e-05	0	0.0013332	0.000503829	0	0.00336141	0.00679621	0.0118076	0	0	0.0158942	0.000746002	0.00795067	0	0	7.5188e-05	0	0.000138802	0.00365205	0	0.00132479	0.00344298	0.000179966	0.0417734	0.00272908	0	0	0.00102581	0	0	2.67867e-05	9.22424e-05	0.000143575	0	0	0.000475979	5.11876e-05	0	0	0	0	5.61073e-05	0	0	2.925e-05	0	0
k__Bacteria;p__Firmicutes;c__Bacilli;o__Lactobacillales;f__Carnobacteriaceae	3.02106e-05	0	5.82276e-05	0.000290352	0.00169089	3.35886e-05	0.000153923	0.00202407	0.00247135	0.000157015	0	0.00337806	0.00175518	0.000843307	0.000532131	0.00010142	0.0026717	0	0	0.0200916	3.14832e-05	0.00010866	0.00021483	0.00288466	0	0.000452093	0.0323958	0.00193184	0.000140076	0	0	0	0	0.00261354	0	0	0	3.17319e-05	0	0	0	0	0	0	0	0	0	0	0
k__Bacteria;p__Firmicutes;c__Bacilli;o__Lactobacillales;f__Enterococcaceae	0	0	0	0	0	0	0.000962019	0.00404814	0	0	0	0	0	0	0	0	0	0	0	0	0	0.00231808	0.000358051	0	0	0	0	0	0	0	0.00667355	0	0	0.000276727	0.00413496	0.153774	0.000285787	0	0.00133088	6.56707e-05	0.00161259	0.0077468	0	0	0.189467	0	0.00026325	0.00126743	0
k__Bacteria;p__Firmicutes;c__Bacilli;o__Lactobacillales;f__Lactobacillaceae	0.00211474	0	0	0.00113237	0	6.71772e-05	0.0199715	0.0744569	6.17837e-05	0	0.00880169	0.00136362	0	0.000681133	0.000187811	0.00953347	0.00557913	0	0.00112994	0	0	0.0680575	0.375918	0.000418741	0.469424	0	0.000224748	0.006852	0.00563804	0.00830261	0.000258093	0.00816463	0.00460731	0.0049196	0.00694903	6.05767e-05	0.00365172	0.0037761	0.00179156	0.000262683	0.0170712	0.0167596	0.000128018	0.0240981	0.00337082	0.00078168	0.00038025	0.000784598	0.00510145
k__Bacteria;p__Firmicutes;c__Bacilli;o__Lactobacillales;f__Leuconostocaceae	0	0	0	0	0	0	0.000115442	0	0	0	0	0	0	0	0	0	0	0	0	0	0	0	3.58051e-05	0	0	0	0	0	0	0	3.68704e-05	0	0	0.000307475	0	0	0	0	0	0	5.56065e-05	0.00105501	0	0	0.0814671	0	0	3.01768e-05	0
k__Bacteria;p__Firmicutes;c__Bacilli;o__Lactobacillales;f__Streptococcaceae	0.294432	0.00014476	0.207145	0.140617	0.0844796	0.22192	0.397276	0.197022	0.16938	0.265262	0.484189	0.155608	0.11789	0.156012	0.487683	0.164199	3.92896e-05	0.142895	0.00970193	0.327469	0.201807	0.220073	0.142791	0.507328	0.24209	0.151451	0.250466	0.00941773	0.0059182	0.00692419	0	3.72814e-05	0.00334833	0.0133137	0.032649	0.00054519	0.0419154	0.00955131	0.0314803	0.000755213	0.0420663	0.000331575	0.0085004	0.0607081	0.0845042	0.00312672	0.0139815	0.060233	0.000115942
k__Bacteria;p__Firmicutes;c__Bacilli;o__Turicibacterales;f__Turicibacteraceae	0	0	8.73413e-05	0	0	0	0	0	0	0	0	0	0	0	0	0	0	0.0018797	0	0	0	0	0	0	0	3.01395e-05	0	0	0	0	0	0	0	0.000614949	0	0	0.000412803	0.000951958	0	0	0	0	0	0	0	0	0	0.000241415	0
k__Bacteria;p__Firmicutes;c__Clostridia;o__Clostridiales;Other	0.000181263	0	0.00433795	0.000116141	6.50343e-05	0.000503829	0	0	0.000123567	0.000157015	0.000288055	0.00021694	0.000227524	0.000259479	0.000782546	0.0107167	0.00982241	0.0127068	0.00755893	3.47005e-05	0.000472248	3.62201e-05	0	0.00167496	0	6.02791e-05	0.000128427	0.0120438	0.0175095	0.0175669	3.68704e-05	0.00887298	0.0126969	0.033484	0.0505384	0.00466441	0.017179	0.0149457	0.00990479	0.00397308	0.0164873	0.00756594	0.0118801	0.0175335	0.0133164	0.0324542	0.00149175	0.00823828	0.0170435
k__Bacteria;p__Firmicutes;c__Clostridia;o__Clostridiales;f__	0.000120842	3.61899e-05	0.00911261	8.71055e-05	0.00370696	0.000436652	0	0	0.00154459	0.000314031	0.00377673	0.00223138	0.00897094	0.00716811	0.000281717	0.0128127	0.018859	0.00703008	0.0041691	0.000763412	0.000661147	7.24401e-05	7.16102e-05	0.00148886	3.59932e-05	0.00153712	0.00227959	0.0196203	0.0083345	0.0168617	3.68704e-05	0.00928308	0.0103397	0.0400025	0.00640345	0.00599709	0.02118	0.0397918	0.0185555	0.00863569	0.0324742	0.0535343	0.0116496	0.0153453	0.0127824	0.019513	0.0199778	0.0287887	0.0137971
k__Bacteria;p__Firmicutes;c__Clostridia;o__Clostridiales;f__Christensenellaceae	0	0	0.00133923	0	0	0	0	0	0	0	0	0	0	0	0	0	0	0.00180451	0	0	0	0	0	0	0	0	0	0	0	0	0	0	0.00283939	0.00126065	0	3.02883e-05	0	6.34639e-05	0.000537469	0	0	0.00768651	0.00104975	0	0	0.000434267	2.925e-05	0	0
k__Bacteria;p__Firmicutes;c__Clostridia;o__Clostridiales;f__Clostridiaceae	0.000151053	0	0.0008443	0	0	0.000201532	0	0	3.08918e-05	3.14031e-05	0.000128025	0	0.000292531	3.24349e-05	0.000406924	0.0107843	0.0110011	0.00338346	0.00319501	0	0.000125933	0	0	0.00232634	0	0	0	0.00576534	0.00861465	0	0.000184352	0.00190135	0	0.00753313	0.000430725	0.000454325	0.00130192	0.00425208	0.00335278	0	0.00797954	0.0205576	0.0125458	0.00120631	0.0141508	0.000144756	2.925e-05	0.000603537	0.00637681
k__Bacteria;p__Firmicutes;c__Clostridia;o__Clostridiales;f__Dehalobacteriaceae	0	0	2.91138e-05	0	0	0	0	0	0	0	0	0	0	0	0	0	0	0	0	0	0	0	0	0	0	0	0	0	0	0	0	0	0	0.000153737	0	0	0	0	0	0	0	9.04295e-05	0	0	0	0	0	0	0
k__Bacteria;p__Firmicutes;c__Clostridia;o__Clostridiales;f__Eubacteriaceae	0	0	5.82276e-05	0.000203246	0	0	0	7.22883e-05	6.17837e-05	9.42093e-05	0.00940981	0.00043388	0	0	0	0	0	0	3.89636e-05	0	0	0	0	0	0	0	6.42137e-05	0	0	0	0	0	0	0.000584202	0.0129792	0	0.000254033	0	2.55938e-05	0	0	0	5.12072e-05	0	0.000100123	0.000144756	0	9.05305e-05	0
k__Bacteria;p__Firmicutes;c__Clostridia;o__Clostridiales;f__Lachnospiraceae	0.00507538	0.00018095	0.0117911	0.0182341	0.00370696	0.00278785	0.00311694	3.61441e-05	0.0124803	0.00489888	0.0139867	0.0657018	0.0148541	0.0331809	0.0232886	0.0367816	0.0537089	0.0534962	0.0477304	0.000694011	0.0119951	0.00010866	0.000107415	0.0132136	0.00143973	0.00409898	0.0109805	0.0448851	0.0403418	0.0453919	0.00475629	0.053126	0.0234116	0.213449	0.161579	0.128574	0.15931	0.188424	0.169687	0.179412	0.138349	0.106466	0.09056	0.125007	0.0953509	0.180568	0.114631	0.171676	0.0413913
k__Bacteria;p__Firmicutes;c__Clostridia;o__Clostridiales;f__Peptococcaceae	0	0	0	0.000783949	9.75515e-05	0.000134354	0	0	0.000308918	0.00125612	0	0.000402888	0	0	3.13018e-05	0	0	0	0	0	0.000377798	0	0	0.000884009	3.59932e-05	0	0	0	0	0	0	0	0	0.000153737	0	0	0	0	0	0	0.000528262	3.01432e-05	0	0	0	0	0	0.00114672	0
k__Bacteria;p__Firmicutes;c__Clostridia;o__Clostridiales;f__Peptostreptococcaceae	0	3.61899e-05	0	0.017305	0.00432478	0.00124278	0.000307846	0.00581921	0.0190603	0.00471046	0	0.00340906	0.0171943	3.24349e-05	0.00763765	0	0	0	3.89636e-05	0.00166563	0.00289645	0	0.00268538	0.0204718	0.00115178	0.00283312	0.000288962	0	0	0	3.68704e-05	0	0	0.0012299	0.00097631	0.000242307	0.00282611	9.51958e-05	0	3.28353e-05	0	0.0062095	0.00156182	0	0.0047058	0.000289511	0.0113198	0	0
k__Bacteria;p__Firmicutes;c__Clostridia;o__Clostridiales;f__Ruminococcaceae	0.000906317	7.23798e-05	0.0240771	0.00121948	0	0.00171302	7.69616e-05	0	0	9.42093e-05	0.00172833	0.000371897	0.0066307	0.000875742	0.00738724	0.0714334	0.0541411	0.0453008	0.0420027	0.000138802	0.00368353	0.00010866	0	0.00753734	0	0.000120558	3.21069e-05	0.0817713	0.0359644	0.0631191	0.0068579	0.0258733	0.0500375	0.253851	0.0433597	0.105979	0.0239743	0.126642	0.105395	0.0415039	0.0783774	0.182065	0.0826228	0.119537	0.0532323	0.0955965	0.0518896	0.215553	0.054029
k__Bacteria;p__Firmicutes;c__Clostridia;o__Clostridiales;f__Veillonellaceae	0.137186	0.335336	0.0949109	0.0770884	0.0413943	0.0676475	0.0900065	0.152095	0.130178	0.0469162	0.0400717	0.12691	0.0770981	0.175148	0.0550599	0.0222448	0.0169731	0.010188	0.00868888	0.00565619	0.0445802	0.143975	0.075871	0.0222863	0.0933664	0.0163356	0.0665254	0.00437683	0.0147079	0.00884757	0.00608362	0.0114081	0.00254473	0.024229	0.0339411	0.0488551	0.031246	0.000507711	0.0239814	0.000853719	0.0392582	0.0308365	0.0213278	0.0678337	0.0657478	0.0211343	0.141248	0.0159334	0.00602899
k__Bacteria;p__Firmicutes;c__Clostridia;o__Clostridiales;f__[Mogibacteriaceae]	0	0	0.0027367	0.00839116	0.00783663	0.000436652	0	7.22883e-05	0.00349078	0.00157015	0	0.00176651	0.00175518	0.00107035	0.00604126	0	0	0	3.89636e-05	0.000104102	0.00472248	0	0	0.00218676	0.000611885	0.000482233	0.00061003	0	0	0	0	0	0	0.00316699	0.00017229	0.00142355	0.00257208	0.000317319	0.00209869	3.28353e-05	0.00272472	0.00183873	0.0132883	0.000280536	0	0.000665875	0.000614251	0.000241415	0
k__Bacteria;p__Firmicutes;c__Clostridia;o__Clostridiales;f__[Tissierellaceae]	0.00268874	0.00018095	0.00692908	0.00731686	0.0613274	0.00799409	0.00150075	0.00133733	0.00327454	0.00336013	0.130393	0.0138532	0.00685822	0.00227044	0.00735593	0.000878972	0	0.00131579	3.89636e-05	0.000242904	0.0277052	0.00010866	0.000358051	0.00763039	0.000431919	0.00385786	0.00173377	0	0.00161087	0	0	0	0	0.0018756	0.00241206	0.00481585	0.0345485	0.0060608	0.125768	0.00134625	0.0331971	0.00409947	0.117725	0.00805139	0.000100123	0.000347413	0.0128115	0.0249562	0.000115942
k__Bacteria;p__Firmicutes;c__Erysipelotrichi;o__Erysipelotrichales;f__Erysipelotrichaceae	0.00489411	3.61899e-05	0.00192151	0.00879765	0.00403213	0.00167943	0.000153923	0	0.00685799	0.00276347	0.000352068	0.00753091	0.00406293	0.00642211	0.00914014	0.00490196	0.00553984	0.00330827	0.00377947	0.000451107	0.00604477	3.62201e-05	0	0.00544363	0.000359932	0.000271256	0.00343543	0.0156057	0.0050077	0.0109633	0.000405575	0.00794095	0.00739312	0.0330228	0.0471213	0.0224437	0.00596977	0.00990036	0.0101607	0.0502052	0.0076737	0.011364	0.0111888	0.0333838	0.0096786	0.0113199	0.0283433	0.0020822	0.00857971
k__Bacteria;p__Fusobacteria;c__Fusobacteriia;o__Fusobacteriales;f__Fusobacteriaceae	0.00238663	0.00126665	0.031734	0.0471531	0.10864	0.0294572	0.00819641	0.000253009	0.029131	0.030461	0.0642043	0.0319521	0.0512254	0.0108981	0.0147432	6.76133e-05	0	0.00180451	0.00233781	0.00215143	0.0516954	0.0010866	0.000930932	0.0120039	0.00334737	0.0572049	0.00568291	0	0	0.00307742	3.68704e-05	0	0	0.000584202	0.00034458	0.0298037	0.0443287	0.000253855	7.67813e-05	0	0.000305836	0	0.00163863	0.000533019	0.0129493	2.89511e-05	0.0309758	3.01768e-05	0
k__Bacteria;p__Fusobacteria;c__Fusobacteriia;o__Fusobacteriales;f__Leptotrichiaceae	0.00401801	0.00293138	0.000989868	0.0118463	0.00903977	0.00947199	0.00815793	0.000289153	0.0636063	0.0303354	0	0.0112189	0.00968602	0.00454088	0.00159639	0.000811359	3.92896e-05	0	0	0.00187383	0.00402985	0.00977942	0.000429661	0.00907272	0.00489508	0.00744447	0.00446285	0	0	0	0	0	0	0	0	0	0	0	0	0	0	0	2.56036e-05	0.000112215	0	0	0	0	0
k__Bacteria;p__GN02;c__BD1-5;o__;f__	0	0	0	0	0.000195103	0	0	0	0	0	0	0	0	0	0	0	0	0	0	6.94011e-05	0	0	0	0	0	3.01395e-05	0	0	0	0	0	0	0	0	0	0	0	0	0	0	0	0	0	0	0	0	0	0	0
k__Bacteria;p__Gemmatimonadetes;c__Gemmatimonadetes;o__Gemmatimonadales;f__	0	0	0	0	0	0	0	0	0	0	0	0	0	0	0	0	0	0	0	0	0	0	0	0	0	0	0	0	0	0	0	0	0	0	0	0	0	0	0	0	0	0	0	0	0	0	0	0	0
k__Bacteria;p__Lentisphaerae;c__[Lentisphaeria];o__Victivallales;f__Victivallaceae	0	0	5.82276e-05	0	0	0	0	0	0	0	0	0	0	0	0	0	0	0	0	0	0	0	0	0	0	0	0	0	0	0	0	0	0	0.000461212	0	0	0	0	0	0	0	0.000723436	0	0	0	0	0	0	0
k__Bacteria;p__OD1;c__ZB2;o__;f__	0	0	0	0	0	0	0	0	0	0	0	0	0	0	0	0	0	0	0	0	0	0	0	0	0	0	0	0	0	0	0	0	0	0	0	0	0	0	0	0	0	0	0	0	0	0	0	0	0.00150725
k__Bacteria;p__Proteobacteria;c__Alphaproteobacteria;Other;Other	3.02106e-05	0	0	0	0	0	0	0	0	0	0	0	0	0	0	0	0	0	0	0	0	0	0	0	0	0	0	0	0	0	0	0	0	0	0	0	0	0	0	0	0	0	0	0	0	0	0	0	0
k__Bacteria;p__Proteobacteria;c__Alphaproteobacteria;o__BD7-3;f__	0	0	0	0	0	0	0	0	0	0	0	0	0	0	0	0	0	0	0	0	0	0	0	0	0	0	0	0	0	0	0	0	0	0	0	0	0	0	0	0	0	0	0	0	0	0	0	0	0.00197101
k__Bacteria;p__Proteobacteria;c__Alphaproteobacteria;o__Caulobacterales;f__Caulobacteraceae	0	0	0	0	0	0	0	0	0	0	0	0	0	0	0	0	0.00290743	0	0.00105202	0	0	0	0	0	0	0	3.21069e-05	0.00169036	0	0	0	0	0.00300011	0	0	0	0	0	0	0	0	0	0	0	0	0	0	0	0
k__Bacteria;p__Proteobacteria;c__Alphaproteobacteria;o__RF32;f__	0	0	0.000262024	0	0	0	0	0	0	0	0	0	0	0	0	0	0	0	0	0	0	0	0	0	0	0	0	0	0	0	0	0	0	0.00012299	0	0	0	0	0	0	0	0	0	0	0	0	0	0	0
k__Bacteria;p__Proteobacteria;c__Alphaproteobacteria;o__Rhizobiales;f__Bartonellaceae	0	0	0	0	0	0	0	0	0	0	0	0	0	0	0	0	0.00231809	0	0	0	0	0	0	0	0	0	0	0	0	0	0	0	0	0	0	0	0	0	0	0	0	0	0	0	0	0	0	0	0
k__Bacteria;p__Proteobacteria;c__Alphaproteobacteria;o__Rhizobiales;f__Bradyrhizobiaceae	0	0	0	0	0	0	0	0	0	0	0	0	0	0	0	0.00020284	0	0	0.00151958	0	0	0	0	0	0	0	0	0	0	0	0	0	0	0	0	0	0	0	0	0	0	0	0	0	0	0	0	0	0
k__Bacteria;p__Proteobacteria;c__Alphaproteobacteria;o__Rhizobiales;f__Brucellaceae	0.000120842	0	0	0	0	0.000201532	0	3.61441e-05	0	0	0.000224043	0	0	3.24349e-05	0	0.00625423	0.0147729	0.00924812	0.00233781	0	0	0	0	0.00125622	0	0	0	0.00588608	0.00861465	0.00637923	0	0.00603959	0.0102861	0	0	0	0	0	0	0	0	0	0	0	0	0	2.925e-05	0	0.00544928
k__Bacteria;p__Proteobacteria;c__Alphaproteobacteria;o__Rhizobiales;f__Hyphomicrobiaceae	0	0	0	0	0	0	0	0	0	0	0	0	0	0	0	0	0	0	0	0	0	0	0	0	0	0	0	0	0	0	0	0	0	0	0	0	0	0	0	0	0	0	0	0	0	0	0	0	0
k__Bacteria;p__Proteobacteria;c__Alphaproteobacteria;o__Rhizobiales;f__Methylobacteriaceae	0	0	0	0	0	0.00023512	0	0	0	0	0	0	0	0.00012974	0.000187811	0	0.0149694	0.00191729	0.00405221	0	3.14832e-05	0	0	0.00214023	0	0	0	0	0.00311668	0.00307742	0	0.00876114	0.00495553	3.07475e-05	0	0	0	0	0	0	0	0	0	0	0	0	0	0	0.00626087
k__Bacteria;p__Proteobacteria;c__Alphaproteobacteria;o__Rhizobiales;f__Methylocystaceae	0	0	0	0	0	0	0	0	0	0	0	0	0	0	0	0	0	0	0	0	0	0	0	0	0	0	0	0	0	0	0	0	0	0	0	0	0	0	0	0	0	0	0	0	0	0	0	0	0
k__Bacteria;p__Proteobacteria;c__Alphaproteobacteria;o__Rhizobiales;f__Phyllobacteriaceae	0.0119634	0.00010857	0.0008443	0.000464563	9.75515e-05	0.0152492	3.84808e-05	0.000397586	6.17837e-05	0.000219822	0.0176034	3.09914e-05	0.000715075	0.00872498	0.00600995	0.417951	0.527424	0.484812	0.548373	3.47005e-05	6.29663e-05	3.62201e-05	0	0.111664	7.19865e-05	0.000964465	3.21069e-05	0.530713	0.562719	0.559929	0.00129047	0.58118	0.603772	9.22424e-05	0.000201005	3.02883e-05	0.00161946	0.000190392	0.00212428	6.56707e-05	0.000139016	0	0.000998541	0.000392751	3.33745e-05	0	0.0019305	0.000935482	0.557333
k__Bacteria;p__Proteobacteria;c__Alphaproteobacteria;o__Rhizobiales;f__Rhizobiaceae	0.000241685	0	0.000116455	0	0	0.000302297	0	0	0	0	0.000352068	0	0	0.000194609	9.39055e-05	0.00696416	0.00538268	0.0127068	0.00822131	0	0	0	0	0.00153538	0	0	0	0.00724441	0.012887	0.0133034	3.68704e-05	0.0121537	0.00048216	0	0	0	6.35082e-05	0	0.000102375	0	0	0	0	0	0	0	0	0	0.0117101
k__Bacteria;p__Proteobacteria;c__Alphaproteobacteria;o__Rhizobiales;f__Xanthobacteraceae	0	0	0	0	0	0	0	0	0	0	0	0	0	0	0	0	0	0	0	0	0	0	0	0	0	0	0	0	0	0	0	0	0	0	0	0	0	0	0	0	0	0	0	0	0	0	0	0	0
k__Bacteria;p__Proteobacteria;c__Alphaproteobacteria;o__Rhodobacterales;f__Rhodobacteraceae	0	0	0	0	0	0	0	0	0	0	0	0	0	0	0	0	0	0	0	0	0	0	0	0	0	0	0	0	0	0	0	0	0.00128576	0	0	0	0	0	0	0	0	0	0	0	0	0	0	0	0
k__Bacteria;p__Proteobacteria;c__Alphaproteobacteria;o__Rhodospirillales;f__Acetobacteraceae	0	0	0	0	0	0	0	0	0	0	0	0	0	0	0	0	0	0	0	0	0	0	0	0	0	0	0	0	0	0	0	0	0	0	0	0	0	0	0	0	0	0	0	0	0	0	0	0	0
k__Bacteria;p__Proteobacteria;c__Alphaproteobacteria;o__Rhodospirillales;f__Rhodospirillaceae	0	0	0	0	0	0	0	0	0	0	0	0	0	0	0	0	0	0	0	0	0	0	0	0	0	0	0	0	0	0	0	0	0	0	0	0	0	0	0	0	0	0	0	0	0	0	0	0	0
k__Bacteria;p__Proteobacteria;c__Alphaproteobacteria;o__Rickettsiales;f__mitochondria	0	0	0	0	0	0	0	0	0	0	0	0	0	0	0	0	0	0	0	0	0	0	0.000179025	0	7.19865e-05	0	0	0	0	0	0	0	0	0	0	0	0	0	0	0	0	0	0	0	0	0	0	0	0
k__Bacteria;p__Proteobacteria;c__Alphaproteobacteria;o__Sphingomonadales;Other	0	0	0	0	0	0	0	0	0	0	0	0	0	0	0	0	0	0	0	0	0	0	0	0	0	0	0	0	0	0	0	0.0036163	0	0	0	0	0	0	0	0	0	0	0	0	0	0	0	0	0
k__Bacteria;p__Proteobacteria;c__Alphaproteobacteria;o__Sphingomonadales;f__Erythrobacteraceae	0	0	0	0	0	0	0	0	0	0	0	0	0	0	0	0	0	0	0	0	0	0	0	0	0	0	0	0	0	0	0	0	0	0	0	0	0	0	0	0	0	0	0	0	0	0	0	0	0
k__Bacteria;p__Proteobacteria;c__Alphaproteobacteria;o__Sphingomonadales;f__Sphingomonadaceae	0	0	0	0	0	0	0	0	0	0	6.40123e-05	0	0	0	0	0	0	0	0	0	0	0	0	0	0	0	0	0	0	0	0	0	0	0	0	0	0	0	0	0	0	0	0	0	0	0	0	0	0
k__Bacteria;p__Proteobacteria;c__Betaproteobacteria;Other;Other	0	0	0	0	0	0	0	0	0	0	0	0	0	0	0	0	0	0	0	0	0	0	0	0	0	0	0	0	0	0	0	0	0	0	5.743e-05	0	0	0	0	0	0	0	0	0	0	0	0	0	0
k__Bacteria;p__Proteobacteria;c__Betaproteobacteria;o__Burkholderiales;f__Alcaligenaceae	0.00145011	0	0.000524048	0.000232281	0	0.00134354	0	3.61441e-05	3.08918e-05	3.14031e-05	0.000992191	0	3.25034e-05	9.73047e-05	0.00200332	0.0158215	0.0281707	0.0197744	0.0263394	0	0.000346315	0	0	0.00586237	0.00010798	9.04186e-05	0	0.0195599	0.0257739	0.013656	0.000221223	0.0378407	0.0287421	0.0130369	0.0149892	0.0405864	0	0.0618773	0.0216267	0.000295518	0.0265799	0.0230595	0.013954	0.0415474	0	0.0170232	0.0231368	0.0323194	0.0266667
k__Bacteria;p__Proteobacteria;c__Betaproteobacteria;o__Burkholderiales;f__Burkholderiaceae	0.00993928	0.000759988	0.000378479	0.000174211	0.00149579	0.00023512	0	0.000325297	0.000648729	0.00040824	0	0	0.00260027	0.000162174	0.000375622	0.00388776	0	0	0	0.000555209	3.14832e-05	0	0.000966737	0.000604848	0.000611885	0.00828838	3.21069e-05	0	0.00346687	0	7.37409e-05	0.00339261	0	0	0	0	0	0	0	0	0	0	0	0	0	0	2.925e-05	0	0
k__Bacteria;p__Proteobacteria;c__Betaproteobacteria;o__Burkholderiales;f__Comamonadaceae	0	0	0	2.90352e-05	0	6.71772e-05	0	3.61441e-05	0.000185351	0	0	0	0	6.48698e-05	3.13018e-05	0.00344828	0.00275028	3.7594e-05	0.00362361	0	3.14832e-05	0	0.000250636	4.65268e-05	0	0	0	0.000211295	0.00448242	0.00368649	3.68704e-05	0.000372814	0.00294653	0	0	0	0	0	0	0	0	0	0	0	0	0	0	3.01768e-05	0.00255072
k__Bacteria;p__Proteobacteria;c__Betaproteobacteria;o__Burkholderiales;f__Oxalobacteraceae	0.000211474	0	2.91138e-05	0	0	3.35886e-05	0	0	0	0	0.000864166	0	0	3.24349e-05	0	0	0.0130442	0.0142481	0.00342879	0	0	0	0	0.0040013	0	0	0	0.0162697	0.0108208	0.00403911	0	0.00667338	0.00487517	0.000737939	0	0	0	0	0	0	0	0.000150716	2.56036e-05	0	0	0	0.0022815	0	0.00475362
k__Bacteria;p__Proteobacteria;c__Betaproteobacteria;o__Methylophilales;f__Methylophilaceae	0	0	0	0	0	0	0	0	0	0	6.40123e-05	0	0	0	0	0	0	0	0	0	0	0	0	0	0	0	0	0	0	0	0	0.00309436	8.036e-05	0	0	0	0	0	0	0	0	0	0	0	0	0	0	0	0.0013913
k__Bacteria;p__Proteobacteria;c__Betaproteobacteria;o__Neisseriales;f__Neisseriaceae	0.0666747	0.0602924	0.067049	0.0824308	0.206451	0.0709055	0	0.0135902	0.0776621	0.054767	0	0.00173552	0.105766	0.0151471	0.000375622	0.00243408	0.00259312	0	0.00163647	0.0460129	0.0306646	0	0.0147517	0.00497837	0.00539898	0.0641671	0.0878122	0.00211295	0.0162488	0.00544959	3.68704e-05	0.00596503	2.67867e-05	0	0.000143575	3.02883e-05	3.17541e-05	0	0	0	0	0	0.000128018	0	3.33745e-05	0	0	0	0
k__Bacteria;p__Proteobacteria;c__Betaproteobacteria;o__Rhodocyclales;f__Rhodocyclaceae	0	0	0	0	0	0	0	0	0	0	0	0	0	0	0	0	0	0	0	0	0	0	0	0	0	0	0	0	0	0	0	0	0	0	0	0	0	0	0	0	0	0	0	0	0	0	0	0	0
k__Bacteria;p__Proteobacteria;c__Deltaproteobacteria;o__Desulfobacterales;f__Desulfobulbaceae	0	0	5.82276e-05	0	3.25172e-05	0	0	3.61441e-05	0	3.14031e-05	0	0.000123966	3.25034e-05	0	0	0	0	0	0	0	0	0	3.58051e-05	0	0.000215959	0	0	0	0	0	0	0	0	0	0	0	0	0	0	0	0	0	0	0	0	0	0	0	0
k__Bacteria;p__Proteobacteria;c__Deltaproteobacteria;o__Desulfovibrionales;f__Desulfovibrionaceae	0	0	0.000320252	0	3.25172e-05	6.71772e-05	0	0	0	0	0	0	0	0	0.000250415	0.00344828	0.0030253	0	0	0	0	0	0	0	7.19865e-05	0	0	0	0	0	7.37409e-05	0.006226	0	0.000707192	0	0.0109038	0.00612854	0.00276068	0.000307125	0.000558201	0	0.00747551	0.00343088	0.00224429	0	0.0107119	0.0032175	0.00353069	0.00162319
k__Bacteria;p__Proteobacteria;c__Epsilonproteobacteria;o__Campylobacterales;f__Campylobacteraceae	0.0142896	0.0190721	0.00538605	0.0207311	0.00903977	0.00144431	0.00250125	0.00715654	0.0191221	0.00866725	0.0144988	0.0346794	0.0226224	0.0230936	9.39055e-05	0	0	0	0	6.94011e-05	0.00100746	0.000796842	0.00261377	0.0111199	0.00237555	0.00898158	0.00539395	0.00244499	0	0	0	0	0	0.00209083	2.8715e-05	0	0.00190525	0.000951958	0.0333231	0	0.000417049	0.000150716	0.0198172	0.000981877	0.000533992	0.000231609	0.0004095	0.00199167	0
k__Bacteria;p__Proteobacteria;c__Epsilonproteobacteria;o__Campylobacterales;f__Helicobacteraceae	0	0	0	0	0	0	0	0	0	0	0	0	0	0	0	0	0	0	0	0	0.0118692	0	0	0	0.00190764	0	0	0	0	0	0	0	0	0	0	0	0	0	0	0	0	0	0	0	0	0	0	0	0
k__Bacteria;p__Proteobacteria;c__Gammaproteobacteria;Other;Other	0	3.61899e-05	0	0	0	0	0	0	0	0	6.40123e-05	0	0	0	0	0.00010142	0.000196448	0	7.79271e-05	0	0.00478544	0	0	0.00432699	0	0	0	9.05551e-05	0.00031517	0	0.000958631	0.000223689	0.000187507	0.00036897	0	0	0.00104789	3.17319e-05	5.11876e-05	0.00499097	0	3.01432e-05	0.0172056	0.000392751	0.00363782	0.00581917	0	0	0.000463768
k__Bacteria;p__Proteobacteria;c__Gammaproteobacteria;o__Aeromonadales;f__Aeromonadaceae	0	0	0	0	0	0	0	0	0	0	0	0	0	0	0	0	0	0	0	0	0	0	0	0	0	0	0	0	0	0	0	0	0	0	0	0	0	0	0	0	0	0	0	0	0	0	2.925e-05	0	0
k__Bacteria;p__Proteobacteria;c__Gammaproteobacteria;o__Aeromonadales;f__Succinivibrionaceae	0	0	0	0	0	0	0	0	0	0	0	0	0	0	0	0	0	0	0	0	0	0	0	0	0	0	0	0	0	0	0	0	0	0	0	0	0	0.00609253	0	0	0	0	0	0	0	0	0	0	0
k__Bacteria;p__Proteobacteria;c__Gammaproteobacteria;o__Cardiobacteriales;f__Cardiobacteriaceae	0	7.23798e-05	0.000203796	0.000116141	0.000130069	0.000167943	0	0.000108432	0.000154459	0	0	0	0.00117012	3.24349e-05	0.000187811	0	0	0	0	3.47005e-05	0.000283349	0	3.58051e-05	0	0	0.000241116	0.000192641	0	0	0	0	0	0	0	0	0	0	0	0	0	0	0	0	0	0	0	0	0	0
k__Bacteria;p__Proteobacteria;c__Gammaproteobacteria;o__Enterobacteriales;f__Enterobacteriaceae	0.000815685	3.61899e-05	0.000349365	0.000261316	0	0.000537418	0.305037	3.61441e-05	9.26755e-05	3.14031e-05	0.00400077	0	0	0.000259479	0.000719942	0.0171738	0.0251454	0.0228195	0.0522112	3.47005e-05	0.11293	0.517368	0.000107415	0.0122365	3.59932e-05	6.02791e-05	0	0.0283739	0.00959518	0.0218625	0.716098	0.014838	0.0234116	0.0256434	0.050883	0.000212018	0.0577607	0.00469633	0.00281532	0.246134	0.0944755	0.0533836	0.0207389	0.00451664	0.112939	0.107959	0.115362	0.00153902	0.0182029
k__Bacteria;p__Proteobacteria;c__Gammaproteobacteria;o__HOC36;f__	0	0	0	0	0	0	0	0	0	0	0	0	0	0	0	0	0	0	0	0	0	0	0	0	0	0	0	0	0	0	0	0	0	0	0	0	0	0	0	0	0	0	0	0	0	0	0	0	0
k__Bacteria;p__Proteobacteria;c__Gammaproteobacteria;o__Oceanospirillales;f__Halomonadaceae	0	0	0	0	0	0	0	0	0	0	0	0	0	6.48698e-05	0	0	0.00648279	0	0	0	0	0	0	0	0	0	0	0	0	0	0	0	0	0	0	0	0	0	0	0	0	0	0	0	0	0	0	0	0
k__Bacteria;p__Proteobacteria;c__Gammaproteobacteria;o__Pasteurellales;f__Pasteurellaceae	0.0423854	3.61899e-05	0.0587807	0.062745	0.0666927	0.25655	0	0.00227708	0.0383677	0.149636	9.60184e-05	0.0128614	0.0406618	0.0335377	0.00034432	0.00939824	3.92896e-05	0.00357143	0.00187025	0.491117	0.125397	0	7.16102e-05	0.0810031	0.0200842	0.139004	0.149457	0.00259591	0.00430733	3.20564e-05	0.000147482	0	0.00313404	0.000430465	8.6145e-05	0	0.0203544	0	0.0117475	6.56707e-05	0	6.02864e-05	0.00517193	0.00168322	0.000567366	2.89511e-05	0	0.00841934	0.000115942
k__Bacteria;p__Proteobacteria;c__Gammaproteobacteria;o__Pseudomonadales;Other	9.06317e-05	3.61899e-05	0.00023291	0.000377457	0	0.000100766	0.000346327	0	0	0	0.00300858	0	3.25034e-05	0.000162174	0.000156509	0.00294118	0.00487192	0	0.00264952	0	0.0894752	0.000724401	7.16102e-05	0.00893314	0	0	0	0.000694256	0.00273147	0.00442379	0.229482	0.0072326	0.00741991	0.0110383	8.6145e-05	0	0.00511241	0.00291934	0.00217547	0.0673453	0.000111213	0.00123587	0.0205085	0.00288952	0.106932	0.0963782	2.925e-05	0.000633714	0.00486957
k__Bacteria;p__Proteobacteria;c__Gammaproteobacteria;o__Pseudomonadales;f__Moraxellaceae	0	0.000542849	0	0	0	0	0	0	0	0	3.20061e-05	0	0	0	0	0	7.85793e-05	0	0.00237678	0	0.000377798	0	0	0.00390825	0	0	0	0	0	6.41128e-05	0.00121672	7.45629e-05	8.036e-05	0.000153737	0	0.000121153	0.000381049	0	2.55938e-05	0.000131341	0	0	0.0169752	0.000112215	0.000367119	0.000405315	0	0	0.000231884
k__Bacteria;p__Proteobacteria;c__Gammaproteobacteria;o__Pseudomonadales;f__Pseudomonadaceae	0	0	0	0	0	0	7.69616e-05	0	0	0	0	0	0	0	0	0	0	0	0	0	0	0.0001811	0	0	0	0	0	0	0	0	0	0	0	9.22424e-05	8.6145e-05	0	0.000127016	0	0	0.000426859	5.56065e-05	0	0.000179225	8.41609e-05	0.000133498	0.00026056	0	0	0
k__Bacteria;p__Proteobacteria;c__Gammaproteobacteria;o__Xanthomonadales;f__Xanthomonadaceae	0.000241685	0	0	0	0	0.000604595	0	0	0	0	0.000576111	0	6.50068e-05	0.00012974	0.000125207	0.00493577	0.0126513	0.00274436	0.00381843	0	0	0	3.58051e-05	9.30536e-05	0	0	0	0	0.0025914	0.00785382	0	0.00652425	0.0212418	0	0	0	3.17541e-05	0	0	0	0	0	7.68108e-05	0	0	0	0	0	0.00753623
k__Bacteria;p__SR1;c__;o__;f__	0	0	0	0	0.000130069	0	0	0	0	0	0	0	0.00201521	0	0	0	0	0.00172932	0	0	3.14832e-05	0	3.58051e-05	0	0	0.00220019	0	0	0	0.0019875	0	0	0	0	0	0	0	0	0	0	0	0	0	0	0	0	0	0	0
k__Bacteria;p__Spirochaetes;c__Spirochaetes;o__Sphaerochaetales;f__Sphaerochaetaceae	6.04211e-05	0	0	2.90352e-05	0	0	0.00050025	0.00043373	0	0.000125612	0	0	0	0	0	0	0	0	0	0	0	3.62201e-05	7.16102e-05	0	0	0	0	0	0	0	0	0	0	0	0	0	0	0	0	0	0	0	0	0	0	0	0	0	0
k__Bacteria;p__Spirochaetes;c__Spirochaetes;o__Spirochaetales;f__Spirochaetaceae	0	0.000253329	0.00774426	0.000290352	0.000975515	0.00161225	0.00050025	3.61441e-05	0.00485002	0.00166436	0.000128025	0.0123346	0.000552558	0.000518958	0	0	0	0.000676692	0	0	0	0	3.58051e-05	0.00116317	0.000539898	3.01395e-05	0	0	0.00273147	0	0	0	0	0	0	0	0	0	0	0	0	0	0	0	0	0	0	0	0
k__Bacteria;p__Synergistetes;c__Synergistia;o__Synergistales;f__Dethiosulfovibrionaceae	0	3.61899e-05	0.00125189	0.000174211	0	0.000403063	0	0	0.000185351	0.000471046	0.00201639	0.00043388	0	0.000227044	0.000438226	0	0	0	0	0	0.000188899	0	0	0	7.19865e-05	0	0.000288962	0	0	0	0	0	0	0	0	0	0.000349295	0	0.00197072	0	2.78033e-05	0.00162773	0.000870523	0	0.00200247	0	0	0.000241415	0
k__Bacteria;p__Synergistetes;c__Synergistia;o__Synergistales;f__Synergistaceae	0	0	0	0	0	0	0	0	0	0	0	0	0	0	0	0	0	0	0	0	0	0	0	0	0	0	0	0	0	0	0	0	0	0	0	0	0	0	0.000281532	0	0	0	0.00028164	0	0	0	0	0	0
k__Bacteria;p__TM7;c__TM7-1;o__;f__	0	0	0	0	0	0	0	0	0	0	0	0	0	0	0	0	0	0	0	0	0	0	0	0	0	0	0	0	0	0	0	0	0	0	0	0	0	0	0	0	0	0	0	0	0	0	0	0	0.00197101
k__Bacteria;p__TM7;c__TM7-3;Other;Other	0	0	0	0	0	0	0	0	0	0	0	0	0	0	0	0	0	0	0	0	0	0	0	0	0	0	0	0	0	0	0	0	0	0	0	0	0	0	0	0	0	0	0	0	0	0	0	0	0
k__Bacteria;p__TM7;c__TM7-3;o__;f__	9.06317e-05	0	0.000815186	0.0218925	0.0124866	0	0	0.000397586	0.00370702	0.013786	0	0.00331608	0.00676071	0.0120009	0.00250415	0	0	0	0	0.0181831	0.000503731	0	0.00021483	0.000232634	0.00251953	0.000783628	0.0116869	0	0	0	0	0	0	0	0	0	0	3.17319e-05	2.55938e-05	0	0	3.01432e-05	2.56036e-05	0	0	0	0	3.01768e-05	0
k__Bacteria;p__TM7;c__TM7-3;o__CW040;f__	0	0	0	0	0	0	0	0	0	0	0	0	0	6.48698e-05	0	0	0	0	0	0.000312305	0	0	0	0	0	0	0	0	0	0	0	0	0	0	0	0	0	0	0	0	0	0	0	0	0	0	0	0	0
k__Bacteria;p__TM7;c__TM7-3;o__CW040;f__F16	0.000120842	0	0	0.0058651	0.00559295	0.000167943	0	0	0.000123567	0.00238663	0	0	0	0.0049301	6.26037e-05	0	0	0	0	0.000728711	6.29663e-05	0	0	0	0.000287946	0	0.00218327	3.0185e-05	0	0	0	0	0	0	0	0	0	0	0	0	0	3.01432e-05	0	0	0	0	0	0	0
k__Bacteria;p__TM7;c__TM7-3;o__I025;f__Rs-045	0	0	0.000203796	0.000667809	0	0	0	3.61441e-05	0	0	0	0.000309914	0	3.24349e-05	0	0	0	0	0	0	6.29663e-05	0	3.58051e-05	0	7.19865e-05	0	6.42137e-05	0	0	0	0	0	0	0	0	0	0	0.000126928	0	0	0	0	0	0	0	0	0	3.01768e-05	0.0013913
k__Bacteria;p__Tenericutes;c__Mollicutes;o__Mycoplasmatales;f__Mycoplasmataceae	0.000694843	0.0754198	0.00177594	0.0010743	0.000130069	0.000268709	0.000538731	7.22883e-05	0.00101943	0.000251225	0	0.000774785	0.00273029	0	0	0	0	0	0	0	0	0	0.000107415	0	0.00010798	0.000180837	0	0	0	0	0	0	0	0	0	0	0	0	0	0	0	0	0	0	0	0	0	0	0
k__Bacteria;p__Tenericutes;c__Mollicutes;o__RF39;f__	0	0	0.000203796	0	0	0.000671772	0	0	0	0	0	0	3.25034e-05	0	0	0	0	0	0	0	0.00132229	0	0	0	0	0	0	0.00172055	0	0	0	0	0	0	0	0	0	0	0	0	0	0	0	0	0	0	0	0	0
k__Bacteria;p__Tenericutes;c__RF3;o__ML615J-28;f__	0	0	0	0	0	0	0	0	0.000185351	3.14031e-05	0	3.09914e-05	0	0	0	0	0	0	0	0	0	0	0	0.000790955	0	0	0	0	0	0	0	0	0	0	0	0	0	0	0	0	0	0	0	0	0	0	0	0	0
k__Bacteria;p__Verrucomicrobia;c__Verrucomicrobiae;o__Verrucomicrobiales;f__Verrucomicrobiaceae	0	0	0	0	0	0	0	0	0	0	0	0	0	0	0	0	0	0	0	0	0	0	0	0	0	0	0	0	0	0	0	0	0	0.00879378	0.0357215	0	0.000285787	0.0332868	0	0	0.000500459	0.0024416	0.000179225	0	0	0	0	0	0
k__Bacteria;p__Verrucomicrobia;c__[Methylacidiphilae];o__S-BQ2-57;f__	0	0	0	0	0	0	0	0	0	0	0	0	0	0	0	0	0	0	0	0	0	0	0	0	0	0	0	0	0	0	0	0	0	0	0	0	0	0	0	0	0	0	0	0	0	0	0	0	0
k__Bacteria;p__[Thermi];c__Deinococci;o__Deinococcales;f__Deinococcaceae	0	0	0	0	0	0	0	0	0	0	0	0	0	0	0	0	0	0	0	0	0	0	0	0	0	0	0	0	0	0	0	0	0	0	0	0	0	0	0	0	0	0	0	0	0	0	0	0	0
k__Bacteria;p__[Thermi];c__Deinococci;o__Deinococcales;f__Trueperaceae	0	0	0	0	0	0	0	0	0	0	0	0	0	0	0	0	0	0	0	0	0	0	0	0	0	0	0	0	0	0	0	0	0	0	0	0	0	0	0	0	0	0	0	0	0	0	0	0	0.0176232
[truncated: 45 more columns]

## Sheet: Genus
	Saliva														Gastric juice													Pancreatic juice						Bile															Feces
Taxonomy	LMRXe887.1	DSxdI631.1	NrIor239.1	KCkj0722.1	KjWtI226.1	CTVkN939.1	BzTis406.1	DVYWE072.1	EaUFm291.1	abvXB111.1	JQKkc537.1	McKob996.1	VsIGs014.1	NSXMc662.1	fjcI017.2	LMRXe887.2	DSxdI631.2	NrIor239.2	KCkj0722.2	KjWtI226.2	CTVkN939.2	BzTis406.2	DVYWE072.2	EaUFm291.2	abvXB111.2	VsIGs014.2	NSXMc662.2	KCkj0722.3	BzTis406.3	abvXB111.3	JQKkc537.3	McKob996.3	VsIGs014.3	fjcI017.4	LMRXe887.4	DSxdI631.4	NrIor239.4	KCkj0722.4	KjWtI226.4	CTVkN939.4	BzTis406.4	DVYWE072.4	EaUFm291.4	abvXB111.4	JQKkc537.4	McKob996.4	VsIGs014.4	NSXMc662.4	fjcI017.5
Unassigned;Other;Other;Other;Other;Other	0.0407238	0.00018095	0.0625946	0.0204408	0.0075765	0.151585	0.00804248	0.0277948	0.0382132	0.0574991	0.026181	0.0188738	0.0374764	0.0187798	0.0449181	0.0146383	0.000196448	0.0131203	0.00335087	0.00211673	0.095457	0.0135825	0.00501271	0.0310334	0.00457114	0.0658549	0.0354781	0.00295813	0.00399216	0.000160282	0.000110611	0.00395183	0.00348227	0.0189404	0.00637473	0.0088442	0.0162899	0.00561655	0.0498823	0.00226564	0.00889704	0.0092841	0.208004	0.00356281	0.0153856	0.0038505	0.0016965	0.0367252	0.0057971
k__Bacteria;Other;Other;Other;Other;Other	0	7.23798e-05	2.91138e-05	0	0	3.35886e-05	0	0.000180721	3.08918e-05	3.14031e-05	0	0	6.50068e-05	0	0	0	0	0	0.00101305	0	9.44495e-05	0	0	0	0	0	0	0	0.00171593	0.00080141	0	0	0	0	0	0	0	0	7.67813e-05	0	0	0	0	0	0	0	0	0	0.00486957
k__Bacteria;p__Acidobacteria;c__[Chloracidobacteria];o__RB41;f__Ellin6075;g__	0	0	0	0	0	0	0	0	0	0	0	0	0	0	0	0	0	0	0	0	0	0	0	0	0	0	0	0	0	0	0	0	0	0	0	0	0	0	0	0	0	0	0	0	0	0	0	0	0
k__Bacteria;p__Actinobacteria;c__Acidimicrobiia;o__Acidimicrobiales;f__;g__	0	0	0	0	0	0	0	0	0	0	0	0	0	0	0	0	0	0	0	0	0	0	0	0	0	0	0	0	0	0	0	0	0	0	0	0	0	0	0	0	0	0	0	0	0	0	0	0	0
k__Bacteria;p__Actinobacteria;c__Actinobacteria;o__Actinomycetales;Other;Other	0	0	0	0	0	0	0	0	0	0	0.000192037	0	0	0	0	0	0.00805438	0.00131579	0	0	0	0	0	0	0	0	0	0.00860273	0.00409721	0.00080141	0	0	0.00835744	0	0	0	3.17541e-05	0	2.55938e-05	0	0	0	0	0	0	0	0	0	0.00150725
k__Bacteria;p__Actinobacteria;c__Actinobacteria;o__Actinomycetales;f__;g__	0	0	0	0	0	0	0	0	0	0	0	0	0	0	0	0	0	0	0	0	0	0	0	0	0	0	0	0	0	0	0	0	0	0	0	0	0	0	0	0	0	0	0	0	0	0	0	0	0
k__Bacteria;p__Actinobacteria;c__Actinobacteria;o__Actinomycetales;f__Actinomycetaceae;Other	9.06317e-05	0	0	0.000319387	0	0	0	7.22883e-05	3.08918e-05	3.14031e-05	0	9.29742e-05	0	9.73047e-05	0	0	0	0	0	0	0	0	0.000286441	0	0	3.01395e-05	0.000321069	0	0	0	0	0	0	0.000584202	0	0.000333172	0.00111139	0.000475979	0.00176597	0	0.00016682	0.000482291	0.0178713	0	0	2.89511e-05	0.000731251	0.0040437	0
k__Bacteria;p__Actinobacteria;c__Actinobacteria;o__Actinomycetales;f__Actinomycetaceae;g__	0.00211474	3.61899e-05	2.91138e-05	0.00148079	9.75515e-05	3.35886e-05	0	0.000108432	3.08918e-05	0.000157015	0.000192037	0.000123966	0	0.000291914	0.00215983	0	0	0	0	3.47005e-05	0.000220382	0	0.000429661	0	3.59932e-05	6.02791e-05	0.000931099	0	0	0	0	0	0	0	0	0	0	0	0	0	0	3.01432e-05	0	0	0	0	0	0	0
k__Bacteria;p__Actinobacteria;c__Actinobacteria;o__Actinomycetales;f__Actinomycetaceae;g__Actinobaculum	0	0	0	0	0	0	0	0	0	0	0	0	0	0	0	0	0	0	0	0	0	0	0	0	0	0	0	0	0	0	0	0	0	0	0	0	0	0	0	0	0	0	0	0	0	0	0	0.000362122	0
k__Bacteria;p__Actinobacteria;c__Actinobacteria;o__Actinomycetales;f__Actinomycetaceae;g__Actinomyces	0.0482765	0.00448755	0.0125189	0.0493598	0.00523526	0.0216982	0.0270135	0.0338671	0.0319731	0.0287338	0.0329343	0.0593176	0.0401092	0.0712594	0.2301	0.00436105	0.00428257	0.00131579	0.000584454	0.00357416	0.0867047	0.00778732	0.0161481	0.0136323	0.00986215	0.0222128	0.0546138	0	0.00182098	0.00266068	0	0	0.00109825	0.00209083	0.00045944	0.000666344	0.00254033	0.000571175	0.000102375	0.000295518	0.00303056	0.000602864	7.68108e-05	0.000252483	3.33745e-05	0.000202658	0.00538201	0.000935482	0
k__Bacteria;p__Actinobacteria;c__Actinobacteria;o__Actinomycetales;f__Actinomycetaceae;g__Mobiluncus	0	0	0	0	0	0	0	0	0	0	0	0	3.25034e-05	0	0	0	0	0	0	0	3.14832e-05	0	0	0	0	0	0	0	0	0	0	0	0	3.07475e-05	0	0	0	0	0	0	0	3.01432e-05	0	0	0	0	0.00014625	0	0
k__Bacteria;p__Actinobacteria;c__Actinobacteria;o__Actinomycetales;f__Beutenbergiaceae;Other	0	0	0	0	0	0	0	0	0	0	0	0	0	0	0	0	0	0	0	0	0	0	0	0	0	0	0	0	0	0	0	0	0	0	0	0	0	0	0	0	0	0	0	0	0	0	0	0	0
k__Bacteria;p__Actinobacteria;c__Actinobacteria;o__Actinomycetales;f__Brevibacteriaceae;g__Brevibacterium	0	0	0	0	0	0	0	0	0	0	0	0	0	0	0	0	0	0	0	0	0	0	0	0	0	0	0	0	0	0	0	0	0	0	0	0	0	0	0	0	0	0	0	0	0	0	0	0	0
k__Bacteria;p__Actinobacteria;c__Actinobacteria;o__Actinomycetales;f__Corynebacteriaceae;g__Corynebacterium	0.00223558	7.23798e-05	5.82276e-05	0.000609738	0.00045524	0	0.000307846	0.00101204	0.000586945	0.000125612	0.00348867	0.000154957	6.50068e-05	3.24349e-05	0.000594735	0.000946586	0	0	3.89636e-05	0.000173503	9.44495e-05	0.00014488	0.00014322	0.00474573	0	0	0.00051371	0	0	0.00118609	0	0	0.00112504	0	8.6145e-05	0.000121153	0.0128922	0.000285587	0.0358569	0	0.0102872	0.00524491	0.0119057	0.00305785	0	2.89511e-05	0.000117	0.00706138	0
k__Bacteria;p__Actinobacteria;c__Actinobacteria;o__Actinomycetales;f__Dermabacteraceae;g__Dermabacter	0	0	0	0	0	0	0	0	0	0	0	0	0	0	0	0	0	0	0	0	0	0	0	0	0	0	0	0	0	0	0	0	0	0	0	6.05767e-05	0	0	0.000127969	0	0.00016682	0	0	0	0	2.89511e-05	0	0	0
k__Bacteria;p__Actinobacteria;c__Actinobacteria;o__Actinomycetales;f__Geodermatophilaceae;g__	0	0	0	0	0	0	0	0	0	0	0	0	0	0	0	0	0	0	0	0	0	0	0	0	0	0	0	0	0	0	0	0	0	0	0	0	0	0	0	0	0	0	0	0	0	0	0	0	0
k__Bacteria;p__Actinobacteria;c__Actinobacteria;o__Actinomycetales;f__Geodermatophilaceae;g__Geodermatophilus	0	0	0	0	0	0	0	0	0	0	0	0	0	0	0	0	0	0	0	0	0	0	0	0	0	0	0	0	0	0	0	0	0	0	0	0	0	0	0	0	0	0	0	0	0	0	0	0	0
k__Bacteria;p__Actinobacteria;c__Actinobacteria;o__Actinomycetales;f__Gordoniaceae;g__Gordonia	0	0	0	0	0	0	0	0	0	0	0	0	0	0	0	0	0	0	0	0	0	0	0	0	0	0	0	0	0	0	0	0	0	0	0	0	0	0	0	0	0	0	0	0	0	0	0	0	0
k__Bacteria;p__Actinobacteria;c__Actinobacteria;o__Actinomycetales;f__Microbacteriaceae;Other	0	0	0	0	0	0	0	0	0	0	0	0	0	0	0	0	0	0	0	0	0	0	0	0	0	0	0	0	0	0	0	0	0	0	0	0	0	0	0	0	0	0	0	0	0	0	0	0	0
k__Bacteria;p__Actinobacteria;c__Actinobacteria;o__Actinomycetales;f__Microbacteriaceae;g__	0	0	0	0	0	0	0	0	0	0	0	0	0	0	0	0	0	0	0	0	0	0	0	0	0	0	0	0	0	0	0	0	0	0	0	0	0	0	0	0	0	0	0	0	0	0	0	0	0.000463768
k__Bacteria;p__Actinobacteria;c__Actinobacteria;o__Actinomycetales;f__Microbacteriaceae;g__Candidatus Aquiluna	0	0	0	0	0	0	0	0	0	0	0	0	0	0	0	0	0	0	0	0	0	0	0	0	0	0	0	0	0	0	0	0	0	0	0	0	0	0	0	0	0	0	0	0	0	0	0	0	0.000695652
k__Bacteria;p__Actinobacteria;c__Actinobacteria;o__Actinomycetales;f__Microbacteriaceae;g__Leucobacter	0	0	0	0	0	0	0	0	0	0	0	0	0	0	0	0	0	0	0	0	0	0	0	0	0	0	0	0	0	0	0	0	0	0	0	0	0	0	0	0	0	0	0	0	0	0	0	0	0
k__Bacteria;p__Actinobacteria;c__Actinobacteria;o__Actinomycetales;f__Microbacteriaceae;g__Microbacterium	0	0	0	0	0	0	0	0	0	0	0	0	0	0	0	0	0	0	0.00253263	0	0	0	0	0.000232634	0	0	0	0	0	0	0	0	0	0	0	0	0	0	0	0	0	0	0	0	0	0	0	0	0
k__Bacteria;p__Actinobacteria;c__Actinobacteria;o__Actinomycetales;f__Microbacteriaceae;g__Rathayibacter	0	0	0	0	0	0	0	0	0	0	0	0	0	0	0	0	0	0	0	0	0	0	0	0	0	0	0	0	0	0	0	0	0	0	0	0	0	0	0	0	0	0	0	0	0	0	0	0	0
k__Bacteria;p__Actinobacteria;c__Actinobacteria;o__Actinomycetales;f__Micrococcaceae;Other	0	0	0	0	0	0	0	0	0	0	0	0	0	0	0	0	0	0	7.79271e-05	0	0	0	0	0	0	0	0	3.0185e-05	0	0	0	0	0.00267867	0	0	0	0	0	0	0	0	0	0	0	0	0	0	0	0
k__Bacteria;p__Actinobacteria;c__Actinobacteria;o__Actinomycetales;f__Micrococcaceae;g__	0.001148	0	8.73413e-05	0	0	0.00047024	0	0	0	0	0.00121623	0	3.25034e-05	0.000356784	0.00034432	0.0215686	0.040154	0.022406	0.0152737	0	0	0	7.16102e-05	0.00339645	7.19865e-05	0.000180837	0	0.024148	0.029556	0.0373778	3.68704e-05	0.0141297	0.0152148	0	0	0	9.52623e-05	0	0.000153563	0	0	0	0.000128018	0	3.33745e-05	0	5.85001e-05	3.01768e-05	0.0188986
k__Bacteria;p__Actinobacteria;c__Actinobacteria;o__Actinomycetales;f__Micrococcaceae;g__Micrococcus	0	0	0	0	0	0	0	0	0	0	0	0	0	0	0	0	0	0	0	0	0	0	0	0	0	0	0	0	0	0	0	0	0.00953605	0	0	0	0	0	0	0	0	0	0	0	0	0	0	0	0
k__Bacteria;p__Actinobacteria;c__Actinobacteria;o__Actinomycetales;f__Micrococcaceae;g__Renibacterium	0	0	0	0	0	0	0	0	0	0	0	0	0	3.24349e-05	0	0	0	0	0	0	0	0	0	0	0	0	0	0	0	0	0	0	0	0	0	0	0	0	0	0	0	0	0	0	0	0	0	0	0
k__Bacteria;p__Actinobacteria;c__Actinobacteria;o__Actinomycetales;f__Micrococcaceae;g__Rothia	0.000392737	0.00010857	0.008443	0.00505212	0.0104055	0.0107819	0.0294763	0.0796255	0.00475734	0.00471046	0.0439764	0.00616729	0.00659819	0.0133307	0.0106426	0	0	0.00093985	0	0.00385176	0.00802821	0.00633851	0.0235239	0.00158191	0.00334737	0.00174809	0.030052	0	0	0	0	0	0	0	2.8715e-05	0	0	0	0.000153563	0	0.000444852	0	2.56036e-05	0	3.33745e-05	2.89511e-05	0.0002925	0	0
k__Bacteria;p__Actinobacteria;c__Actinobacteria;o__Actinomycetales;f__Micromonosporaceae;Other	0	0	0	0	0	0	0	0	0	0	0	0	0	0	0	0	0	0	0	0	0	0	0	0	0	0	0	0	0	0	0	0	0	0	0	0	0	0	0	0	0	0	0	0	0	0	0	0	0
k__Bacteria;p__Actinobacteria;c__Actinobacteria;o__Actinomycetales;f__Micromonosporaceae;g__	0	0	0	0	0	0	0	0	0	0	0	0	0	0	0	0	0	0	0	0	0	0	0	0	0	0	0	0	0	0	0	0	0	0	0	0	0	0	0	0	0	0	0	0	0	0	0	0	0.00127536
k__Bacteria;p__Actinobacteria;c__Actinobacteria;o__Actinomycetales;f__Mycobacteriaceae;g__Mycobacterium	0	0	0	0	0	0	0	0	0	0	6.40123e-05	0	0	0	0	0	0	0	0	0	0	0	0	0	0	0	0	0	0.00479759	0.00336592	0	0	0	0	0	0	0	0	0	0	0	0	0	0	0	0	0	0	0
k__Bacteria;p__Actinobacteria;c__Actinobacteria;o__Actinomycetales;f__Nocardiaceae;Other	0	0	0	0	0	0	0	0	0	0	0	0	0	0	0	0	0	0	0	0	0	0	0	0	0	0	0	0	0	0	0	0	0	0	0	0	0	0	0	0	0	0	0	0	0	0	0	0	0
k__Bacteria;p__Actinobacteria;c__Actinobacteria;o__Actinomycetales;f__Nocardiaceae;g__Nocardia	0	0	0	0	0	0	0	0	0	0	0	0	0	0	0	0	0	0	0	0	0	0	0	0	0	0	0	0	0	0	0	0	0	0	0	0	0	0	0	0	0	0	0	0	0	0	0	0	0
k__Bacteria;p__Actinobacteria;c__Actinobacteria;o__Actinomycetales;f__Nocardiaceae;g__Rhodococcus	0	0	0	0	0	0	0	0	0	0	0	0	0	0	0	0	0.000432186	3.7594e-05	0	0	0	0	0	0	0	0	0	0.000150925	0.000175095	3.20564e-05	0	0	0.000214293	0	0	0	0	0	0	0	0	0	0	0	0	0	0	0	0
k__Bacteria;p__Actinobacteria;c__Actinobacteria;o__Actinomycetales;f__Nocardioidaceae;g__	0	0	0	0	0	0	0	0	0	0	0	0	0	0	0	0	0	0	0	0	0	0	0	0	0	0	0	0	0	0	0	0	0	0	0	0	0	0	0	0	0	0	0	0	0	0	0	0	0
k__Bacteria;p__Actinobacteria;c__Actinobacteria;o__Actinomycetales;f__Nocardioidaceae;g__Friedmanniella	0	0	0	0	0	0	0	0	0	0	0	0	0	0	0	0	0	0	0	0	0	0	0	0	0	0	0	0	0	0	0	0	0	0	0	0	0	0	0	0	0	0	0	0	0	0	0	0	0
k__Bacteria;p__Actinobacteria;c__Actinobacteria;o__Actinomycetales;f__Nocardioidaceae;g__Propionicimonas	0	0	0	0	0	0	0	0	0	0	0	0	0	0	0	0	0	0	0	0	0	0	0	0	0	0	0	0	0	0	0	0	0	0	0	0	0	0	0	0	0	0	0	0	0	0	0	0	0.0035942
k__Bacteria;p__Actinobacteria;c__Actinobacteria;o__Actinomycetales;f__Promicromonosporaceae;g__Cellulosimicrobium	0	0	0	0	0	0	0	0	0	0	0	0	0	0	0	0	0.00432186	0	0	0	0	0	0	0	0	0	0	0	0	0	0	0	0	0	0	0	0	0	0	0	0	0	0	0	0	0	0	0	0
k__Bacteria;p__Actinobacteria;c__Actinobacteria;o__Actinomycetales;f__Propionibacteriaceae;g__	0.000241685	0	2.91138e-05	0.000522633	0.000130069	0.000537418	0	0.000253009	0	3.14031e-05	0.000384074	0	9.75102e-05	0	0.0034745	0	0	0	0	0.000242904	0.000535214	3.62201e-05	0.000358051	0.000372214	0	0	3.21069e-05	0	0	0	0	0	0	9.22424e-05	0	0	0	0	0	0	0	0	0	0	0	0	0	0	0
k__Bacteria;p__Actinobacteria;c__Actinobacteria;o__Actinomycetales;f__Propionibacteriaceae;g__Propionibacterium	0	3.61899e-05	2.91138e-05	0	0	0	0	0.000289153	3.08918e-05	0	0	0	0	0	3.13018e-05	0	0	0	0.000818235	0	0	0	0	0	0	0	0	0	0.0012957	0.000480846	0	0	0	0	0	0	0.000666836	0	0.000127969	0	0	0	5.12072e-05	0	0	0	0	0	0.0035942
k__Bacteria;p__Actinobacteria;c__Actinobacteria;o__Actinomycetales;f__Pseudonocardiaceae;g__Pseudonocardia	0	0	0	0	0	0	0	0	0	0	0	0	0	0	0	0	0	0.00195489	0	0	0	0	0	0	0	0	0	0	0	0	0	0	0	0	0	0	0	0	0	0	0	0	0	0	0	0	0	0	0
k__Bacteria;p__Actinobacteria;c__Actinobacteria;o__Actinomycetales;f__Sporichthyaceae;g__	0	0	0	0	0	0	0	0	0	0	0	0	0	0	0	0	0	0	0	0	0	0	0	0	0	0	0	0	0	0	0	0	0	0	0	0	0	0	0	0	0	0	0	0	0	0	0	0	0
k__Bacteria;p__Actinobacteria;c__Actinobacteria;o__Bifidobacteriales;f__Bifidobacteriaceae;g__Bifidobacterium	0.0121144	0	0.000756958	0.00255509	3.25172e-05	6.71772e-05	0.000769616	0.000253009	3.08918e-05	3.14031e-05	3.20061e-05	0.00114668	0.000455048	0.0012974	0.00237894	0	0	0	3.89636e-05	0	0	0.000869282	0.000286441	0.000837482	0.000323939	9.04186e-05	0.000802671	3.0185e-05	0	3.20564e-05	0.00464568	0	0	0.0331458	0.06972	0.0915617	0.0332783	0.000698102	0.018965	0.00252832	0.000695082	0.00449133	0.00156182	0.00137463	3.33745e-05	0.0249558	0.0252428	0.00407387	0.00231884
k__Bacteria;p__Actinobacteria;c__Actinobacteria;o__Bifidobacteriales;f__Bifidobacteriaceae;g__Scardovia	0.000362527	7.23798e-05	8.73413e-05	0.000987195	0	0	0.000962019	0.000650595	0	0	0	0.00021694	6.50068e-05	0	0.000719942	0	0	0	0	0	0	0	0.000501271	0	0	0	0	0	0	0	0	0	0	0.000153737	0	0	0	0	0	0	0	3.01432e-05	0	0	0	0	5.85001e-05	0	0
k__Bacteria;p__Actinobacteria;c__Coriobacteriia;o__Coriobacteriales;f__Coriobacteriaceae;Other	0	0	0	0	0	0	0	0	0	0	0	0	0	0	0	0	0	0	0	0	0	0	0	0	0	0	0	0	0	0	0.000221223	0	0	0.00147588	0.00806892	0.00523988	0.012003	0.00710795	0.00227785	0.00183878	0.000305836	0.000512434	0.00268838	5.61073e-05	0.000600741	0.00367679	0.001521	0.00135796	0
k__Bacteria;p__Actinobacteria;c__Coriobacteriia;o__Coriobacteriales;f__Coriobacteriaceae;g__	0.000211474	3.61899e-05	0.000553162	0.00133562	0	0	0.000538731	0.000397586	0	0	0	0.00207642	3.25034e-05	0.000583828	3.13018e-05	0	0	0	0	0	6.29663e-05	0.00014488	0.000393856	4.65268e-05	0	0	0.000321069	0	0	0	0	0	0	0.000676444	0.00413496	0.000878362	0	0	0.000332719	3.28353e-05	0.00464315	0.00434062	0.000128018	0.00286147	0.00287021	0.00144756	0.00289575	0.000422476	0
k__Bacteria;p__Actinobacteria;c__Coriobacteriia;o__Coriobacteriales;f__Coriobacteriaceae;g__Adlercreutzia	0	0	0	0	0	0	0	0	0	0	0	0	6.50068e-05	0	0	0	0	0	0	0	3.14832e-05	0	0	0	0	0	0	0	0	0.00294919	0	0	0	0.00135289	0	6.05767e-05	0	0	0.000307125	6.56707e-05	2.78033e-05	0.000150716	0.000153622	0	0	0	0	0	0
k__Bacteria;p__Actinobacteria;c__Coriobacteriia;o__Coriobacteriales;f__Coriobacteriaceae;g__Atopobium	0.00531706	3.61899e-05	0.00349365	0.0037165	0.000357689	0.00023512	0.000115442	0.00784328	0.00877328	0.00091069	0	0.0126135	0.00325034	0.011936	0.00369362	0	0	0	0	0.000104102	0.00450209	0.00014488	0.0113502	0.00172149	0.000251953	0.000180837	0.00661401	0	0	0	0	0	0	0	5.743e-05	0	0	3.17319e-05	0	0	0	3.01432e-05	5.12072e-05	0	0	0	0.00137475	6.03537e-05	0
k__Bacteria;p__Actinobacteria;c__Coriobacteriia;o__Coriobacteriales;f__Coriobacteriaceae;g__Collinsella	0	0	0.000640503	0.000290352	0	6.71772e-05	0	0	0	0	0	0	9.75102e-05	3.24349e-05	0	3.38066e-05	0	0	0	0	0	0	0	0	0	0	0	0	0	0.00227601	0	0	0	0.00614949	2.8715e-05	0.00923795	0	0.0199277	0.0331951	0.0305369	0.00861901	0.0144687	0.00696418	0.00673287	0	0.0146493	0.0258278	0.0279136	0
k__Bacteria;p__Actinobacteria;c__Coriobacteriia;o__Coriobacteriales;f__Coriobacteriaceae;g__Eggerthella	0	0	0	0	0	0	0	0	0	0	0	0	0	0	0	0	0	0	0	0	0	0	0	0	0	0	0	0	0	0	0	0	0	0	0	0	0	9.51958e-05	0	0	0	0	2.56036e-05	0	0	2.89511e-05	0	0	0
k__Bacteria;p__Actinobacteria;c__Coriobacteriia;o__Coriobacteriales;f__Coriobacteriaceae;g__Slackia	6.04211e-05	0	0.000873413	0.000406492	0	0	0	0	0	0.000188419	0	0.000464871	0	0	0.000219113	0	0	0	0	0	0	0	0	0.000232634	3.59932e-05	0	3.21069e-05	0	0	0	0	0	0	0	0.000258435	0	6.35082e-05	3.17319e-05	0.00107494	0	0.00100092	3.01432e-05	7.68108e-05	0.00137463	0	0	0	0.000935482	0
k__Bacteria;p__Actinobacteria;c__Rubrobacteria;o__Rubrobacterales;f__Rubrobacteraceae;g__Rubrobacter	0	0	0	0	0	0	0	0	0	0	0	0	0	0	0	0	0	0	0	0	0	0	0	0	0	0	0	0	0	0	0	0	0	0	0	0	0	0	0	0	0	0	0	0	0	0	0	0	0
k__Bacteria;p__Actinobacteria;c__Thermoleophilia;o__Solirubrobacterales;f__;g__	0	0	0	0	0	0	0	0	0	0	0	0	0	0	0	0	0	0	0	0	0	0	0	0	0	0	0	0	0	0	0	0	0	0	0	0	0	0	0	0	0	0	0	0	0	0	0	0	0
k__Bacteria;p__Actinobacteria;c__Thermoleophilia;o__Solirubrobacterales;f__Patulibacteraceae;g__	0	0	0	0	0	0	0	0	0	0	0	0	0	0	0	0	0	0	0	0	0	0	0	0	0	0	0	0	0	0	0	0.00052194	0	0	0	0	0	0	0	0	0	0	0	0	0	0	0	0	0
k__Bacteria;p__Actinobacteria;c__Thermoleophilia;o__Solirubrobacterales;f__Solirubrobacteraceae;g__	0	0	0	0	0	0	0	0	0	0	0	0	0	0	0	0	0	0	0	0	0	0	0	0	0	0	0	0	0	0	0	0	0	0	0	0	0	0	0	0	0	0	0	0	0	0	0	0	0
k__Bacteria;p__Armatimonadetes;c__Armatimonadia;o__Armatimonadales;f__Armatimonadaceae;g__	0	0	0	0	0	0	0	0	0	0	0	0	0	0	0	0	0	0	0	0	0	0	0	0	0	0	0	0	0	0	0	0	0	0	0	0	0	0	0	0	0	0	0	0	0	0	0	0	0
k__Bacteria;p__Bacteroidetes;c__Bacteroidia;o__Bacteroidales;Other;Other	6.04211e-05	0	0.000174683	8.71055e-05	0	0	7.69616e-05	0.000144577	6.17837e-05	0	0	9.29742e-05	0	3.24349e-05	0	0	0.00192519	0	0	0	3.14832e-05	0	3.58051e-05	0	3.59932e-05	0	0	0	0	0	0.000589927	0	2.67867e-05	3.07475e-05	0.00255564	0.000121153	0.00015877	0.000856762	0	0	0.00261351	0.00238131	7.68108e-05	0.000533019	0	8.68533e-05	0.00020475	0.000301768	0
k__Bacteria;p__Bacteroidetes;c__Bacteroidia;o__Bacteroidales;f__;g__	0	0	0.00267847	0.000174211	6.50343e-05	6.71772e-05	0.000115442	0.000686739	0.000803188	0	0.00140827	0.00452475	6.50068e-05	0.000227044	0	0	0	0.00056391	0	0	0	0	0.000358051	0	0	3.01395e-05	0	0	0	0	0	0	0	0	0	0	0	0	0	0	0	0.00581763	0	0	0	0	0	0	0
k__Bacteria;p__Bacteroidetes;c__Bacteroidia;o__Bacteroidales;f__Bacteroidaceae;g__Bacteroides	0.000815685	3.61899e-05	0.0195645	0.00354229	3.25172e-05	0.000940481	3.84808e-05	0.000144577	0.000278027	9.42093e-05	0.00147228	0.00021694	0.00656569	0.00168661	0.0157448	0.0251183	0.0271884	0.0304511	0.0394701	3.47005e-05	0.00676888	3.62201e-05	3.58051e-05	0.00334993	0	9.04186e-05	3.21069e-05	0.0344713	0.0216067	0.0288187	0.0186196	0.049808	0.0492071	0.13821	0.289505	0.253968	0.373396	0.361205	0.11855	0.332326	0.0916674	0.145682	0.145889	0.114459	0.112138	0.254509	0.221306	0.253033	0.0321159
k__Bacteria;p__Bacteroidetes;c__Bacteroidia;o__Bacteroidales;f__Porphyromonadaceae;g__Dysgonomonas	0	0	0	0	0	0	0	0	0	0	0	0	0	0	0	0	0	0	0	0	0	0	0	0	0	0	0	0	0	0	0	0	0	0	0	0	0	0	0	0	0	0	0	0	0.000133498	0	0	0	0
k__Bacteria;p__Bacteroidetes;c__Bacteroidia;o__Bacteroidales;f__Porphyromonadaceae;g__Paludibacter	0	0	0.000698731	8.71055e-05	9.75515e-05	0.000167943	0	0	0.000154459	3.14031e-05	3.20061e-05	0.00189048	0.00156016	0	0	0	0	0	0	3.47005e-05	0	0	0	0	0	0.000180837	0	0	0	0	0	0	0	0	0	0	0	0	0	0	0	0	0	0	0	0	0	0	0
k__Bacteria;p__Bacteroidetes;c__Bacteroidia;o__Bacteroidales;f__Porphyromonadaceae;g__Parabacteroides	3.02106e-05	3.61899e-05	0.00136835	0.000203246	0	6.71772e-05	7.69616e-05	0	6.17837e-05	0	3.20061e-05	3.09914e-05	0	0.000356784	0.0017529	0	0.0018859	0.00721805	0.00639003	0	9.44495e-05	0	0	0	0	0	0	0.0064596	0.00385208	0.00253246	0.000147482	0.00253514	0.00822351	0.00934723	0.0799713	0.0375878	0.0123523	0.0263375	0.0274877	0.0219012	0.020769	0.107822	0.00903807	0.01571	0	0.0216265	0.00766351	0.0207013	0.00301449
k__Bacteria;p__Bacteroidetes;c__Bacteroidia;o__Bacteroidales;f__Porphyromonadaceae;g__Porphyromonas	0.000211474	0.316517	0.0991615	0.0542667	0.105226	0.0211272	0.000192404	0.00220479	0.0490563	0.0326592	3.20061e-05	0.017913	0.103978	0.0192015	0	0	0	0.00672932	0.00537697	0.00503158	0.000220382	0	0.000859322	0.00162844	0.00277148	0.0868622	0.00340333	0.0127381	0.00668861	0.00144254	0	0.00652425	0.00278581	6.14949e-05	2.8715e-05	0	0	0.000253855	0.00212428	0	0	3.01432e-05	0	2.80536e-05	3.33745e-05	0	0	0	0.0044058
k__Bacteria;p__Bacteroidetes;c__Bacteroidia;o__Bacteroidales;f__Porphyromonadaceae;g__Tannerella	0	0.000796178	0.00229999	0.00130658	0	0.000268709	0.000192404	3.61441e-05	0.00108121	0.00163296	0	0.00266526	0.00497302	3.24349e-05	0	0	0	0	0	0	0	3.62201e-05	0.000322246	0	0.000539898	0.00108502	3.21069e-05	0	0	0	0	0	0	0	0	0	0	0	0	0	0	0	0	0	0	0	0	0	0
k__Bacteria;p__Bacteroidetes;c__Bacteroidia;o__Bacteroidales;f__Prevotellaceae;Other	0	0	0	0	0	0	0	0	0	0	0	0	0	0	0	0	0	0	0	0	0	0	0	0	0	0	0	0	0	0	0	0	0	0	0	0	0	0	0	0	0	0.00651093	0	0	0	0	0	0	0
k__Bacteria;p__Bacteroidetes;c__Bacteroidia;o__Bacteroidales;f__Prevotellaceae;g__Prevotella	0.265188	0.00166474	0.172121	0.214773	0.109843	0.019515	0.0604148	0.34308	0.209447	0.112046	0.0343746	0.338798	0.101801	0.297882	0.00125207	0.0812035	0.0561056	0.0544361	0.119345	0.00190853	0.000472248	0.00467239	0.282824	0.0183781	0.101753	0.0156424	0.144641	0.0547557	0.0752907	0.0783138	0.000184352	0.0882079	0.0546984	0.00676444	0.00462312	0.0018173	0.0183221	0.00101542	0.102785	6.56707e-05	0.255734	0.0013263	0.0500038	0.260113	0	0.0616079	0.0657248	0.000633714	0.0569275
k__Bacteria;p__Bacteroidetes;c__Bacteroidia;o__Bacteroidales;f__Rikenellaceae;g__	0.000181263	0	0.0031734	0	0	0	0	0	0	3.14031e-05	0.000224043	0.000123966	6.50068e-05	6.48698e-05	0	0.00540906	0.00679711	3.7594e-05	0.0024547	0	3.14832e-05	0	0	0	0	0	0	0.00513146	0.00483261	0	0.000110611	0	0	0.0606033	0.0200144	0.00899564	0.0225137	0.0183093	0.0138974	0.000229847	0.0147913	0.0852751	0.0269094	0.0275487	0	0	0.0510706	0.0115577	0
k__Bacteria;p__Bacteroidetes;c__Bacteroidia;o__Bacteroidales;f__S24-7;g__	0	0	0.00320252	0.000232281	0	0	3.84808e-05	0	0	0	0	0.000154957	0	0	0	0	0	0	0.00249367	0	0	0	0	0	0	0	0	0	0	3.20564e-05	0	0	0	0	5.743e-05	0.000121153	0	0	0.000819001	0.000164177	0.0271638	0.0291485	0.000102414	0.0129608	0	0	0	0.0256805	0
k__Bacteria;p__Bacteroidetes;c__Bacteroidia;o__Bacteroidales;f__[Barnesiellaceae];g__	9.06317e-05	0	0.000727844	0	0	0	0	0	0	0	0	0	0	3.24349e-05	0.000563433	0.00300879	0	0	0	0	0	3.62201e-05	0	0.000372214	0	0	0	0.00419572	0.0154784	0.00253246	3.68704e-05	0.00350446	0	0.0097162	2.8715e-05	0.00454325	0.00565223	0.0294155	0.000767813	6.56707e-05	5.56065e-05	0.00560663	0.00409658	0.00187959	0	0	2.925e-05	0.00902287	0
k__Bacteria;p__Bacteroidetes;c__Bacteroidia;o__Bacteroidales;f__[Odoribacteraceae];g__Butyricimonas	0	0	0.000145569	0.000145176	0	0	0	0	0	0	0	0	0	0	0	0	0.00220022	0	0	0	0	0	0	9.30536e-05	0	0	0	0.00223369	0	0	0	0	0	0.00301325	0	0	0	0	0	0	0.00147357	0.0100678	0.00230432	0.00706952	0	0.0078747	0.0014625	0	0
k__Bacteria;p__Bacteroidetes;c__Bacteroidia;o__Bacteroidales;f__[Odoribacteraceae];g__Odoribacter	0.000151053	0	2.91138e-05	0	0	0	0	0	0	0	0.000128025	3.09914e-05	3.25034e-05	3.24349e-05	0.000187811	0	0	0	0.00148062	0	0	0	0	9.30536e-05	0	0	0	0	0.00283653	0.00269274	0	0	0	0.00264428	0.0074659	0.00106009	0	0.00863108	0.00506757	0.000164177	0.00247449	0.0102788	0.00192027	0.00987488	0	0	0.0100913	0.0036514	0
k__Bacteria;p__Bacteroidetes;c__Bacteroidia;o__Bacteroidales;f__[Paraprevotellaceae];g__	0	0	2.91138e-05	8.71055e-05	0	0	0	0	0	0	0	3.09914e-05	0	0	0	0	0	0	0	0	0	0	0	0	0	0	0	0	0	0	0	0	0	0	0	0	0	0	0	0	0	0	0	0	0	0	0	0	0
k__Bacteria;p__Bacteroidetes;c__Bacteroidia;o__Bacteroidales;f__[Paraprevotellaceae];g__Paraprevotella	0	0	0	0	0	0	0	0	0	0	0	0	0	0	0	0	0	0	0	0	0	0	0	0	0	0	0	0	0	0	0.000184352	0	0	0	0	0	0	0	0	0	0.00447633	0	0	0.00159906	0	0	0.00049725	0.00796668	0
k__Bacteria;p__Bacteroidetes;c__Bacteroidia;o__Bacteroidales;f__[Paraprevotellaceae];g__[Prevotella]	0	0.00014476	0.0575871	0.0618449	0.0899099	0.012495	0.0222419	0.0306141	0.0371938	0.0684587	0	0.0192767	0.103653	0.0515715	0.000313018	0	0	0	3.89636e-05	0.000173503	0	0.000434641	0.0304343	0	0.0162689	0.0424063	0.00372439	0.00280721	0	0	3.68704e-05	0	0	0	8.6145e-05	0	3.17541e-05	0	0	0	0	0.000964582	0.00330287	0	0	0	0.00190125	0	0
k__Bacteria;p__Bacteroidetes;c__Cytophagia;o__Cytophagales;f__Cytophagaceae;g__Hymenobacter	0	0	0	0	0	0	0	0	0	0	0	0	0	0	0	0	0	0	0	0	0	0	0	0	0	0	0	0	0	0	0	0	0	0	0	0	0	0	0	0	0	0	0	0	0	0	0	0	0
k__Bacteria;p__Bacteroidetes;c__Cytophagia;o__Cytophagales;f__Cytophagaceae;g__Pontibacter	0	0	0	0	0	0	0	0	0	0	0	0	0	0	0	0	0	0	0	0	0	0	0	0	0	0	0	0	0	0	0	0	0	0	0	0	0	0	0	0	0	0	0	0	0	0	0	0	0
k__Bacteria;p__Bacteroidetes;c__Cytophagia;o__Cytophagales;f__Cytophagaceae;g__Rhodocytophaga	0	0	0	0	0	0	0	0	0	0	0	0	0	0	0	0	0	0	0	0	0	0	0	0	0	0	0	0	0	0	0	0	0	0	0	0	0	0	0	0	0	0	0	0	0	0	0	0	0
k__Bacteria;p__Bacteroidetes;c__Flavobacteriia;o__Flavobacteriales;f__Flavobacteriaceae;g__Capnocytophaga	0	0.000398089	0.000262024	0.0101623	0.00468247	0.0204219	0.00623389	0.004012	0.00979272	0.000690868	0.0161951	0.00824372	0.0441721	0.00197853	0	0	0	0	0	0.000763412	0.000220382	0.000325981	0.00512013	0.000511795	0.000683871	0.128786	0.00436653	0	0.00490265	0	0	0	0	0	0	0	0	0	0	0	0	0	0	0	0	0	0	0	0
k__Bacteria;p__Bacteroidetes;c__Flavobacteriia;o__Flavobacteriales;f__Flavobacteriaceae;g__Flavobacterium	0	0	0	0	0	0	0	0	0	0	0	0	0	0	0	0	0	0	0	0	0	0	0	0	0	0	0	0	0	0	0	0	0	0	0	0	0	0	0	0	0	0	0	0	0	0	0	0	0
k__Bacteria;p__Bacteroidetes;c__Flavobacteriia;o__Flavobacteriales;f__[Weeksellaceae];Other	0	0	0	0	0	0	0	0	0	0	0	0	0	0	0	0	0	0	0	0	0	0	0	0	0	0	0	0	0	0	0	0	0	0	0	0	0	0	0	0	0	0	0	0	0	0	0	0	0
k__Bacteria;p__Bacteroidetes;c__Flavobacteriia;o__Flavobacteriales;f__[Weeksellaceae];g__	6.04211e-05	0	0.00151392	0.000929125	0.00497512	0.000167943	0.000346327	0.000795171	0.000679621	0.00160156	0	0	0.00461548	0.000746002	0	0	0	0	0	0.000520508	0	0.000398421	0.000751907	0	0.00010798	0.00268242	0.00629294	0	0	0	0	0	0	0	0	0	0	0	0	0	0	0	0	0	0	0	0	0	0
k__Bacteria;p__Bacteroidetes;c__Flavobacteriia;o__Flavobacteriales;f__[Weeksellaceae];g__Chryseobacterium	0	0	0	0	0	0	0	0	0	0	0	0	0	0	0	0	0.00125727	0	0	0	0	0	0	0	0	0	0	0	0	0	0	0	0	0	0	0	0	0	0	0	0	0	0	0	0	0	0	0	0.0278261
k__Bacteria;p__Bacteroidetes;c__Flavobacteriia;o__Flavobacteriales;f__[Weeksellaceae];g__Cloacibacterium	0	0	0	0	0	0	0	0	0	0	0	0	0	0	0	0	0	0	0	0	0	0	0	0	0	0	0	0	0	0	0	0	0	0	0	0	0	0	0	0	0	0	0	0	0	0	0	0	0.000347826
k__Bacteria;p__Bacteroidetes;c__Sphingobacteriia;o__Sphingobacteriales;f__Sphingobacteriaceae;g__Pedobacter	0	0	0	0	0	0	0	0	0	0	0	0	0	0	0	0	0	0	0	0	0	0	0	0	0	0	0	0	0	0	0	0	0	0	0	0	0	0	0	0	0	0	0	0	0	0	0	0	0
k__Bacteria;p__Bacteroidetes;c__[Saprospirae];o__[Saprospirales];f__Chitinophagaceae;g__	0	0	0	0	0	0	0	0	0	0	0	0	0	0	0	0	0	0	0	0	0	0	0	0	0	0	0	0	0	0	0	0	0	0	0	0	0	0	0	0	0	0	2.56036e-05	0	0	0	0	0	0
k__Bacteria;p__Bacteroidetes;c__[Saprospirae];o__[Saprospirales];f__Saprospiraceae;g__	0	0	0	0	0	0	0	0	0	0	0	0	0	0	0	0	0	0	0	0	0	0	0	0	0	0	0	0	0	0	0	0	0	0	0	0	0	0	0	0	0	0	0	0	0	0	0	0	0.00231884
k__Bacteria;p__Chloroflexi;c__Anaerolineae;o__Anaerolineales;f__Anaerolinaceae;g__SHD-231	3.02106e-05	0	0	0	0	0	0	0	0	0	0	0	0	0	3.13018e-05	0	0	0	0	0	0	0	0	0	0	0	0	0	0	0	0	0	0	0	0	0	0	0	0	0	0	0	0	0	0	0	0	0	0
k__Bacteria;p__Chloroflexi;c__Anaerolineae;o__Caldilineales;f__Caldilineaceae;g__Caldilinea	0	0	0	0	0	0	0	0	0	0	0	0	0	0	0	0	0	0	0	0	0	0	0	0	0	0	0	0	0	0	0	0	0	0	0	0	0	0	0	0	0	0	0	0	0	0	0	0	0
k__Bacteria;p__Cyanobacteria;Other;Other;Other;Other	0	0	0	0	0	0	0	0	0	0	0	0	0	0	0	0	0	0	0	0	0	0	0	0	0	0	0	0	0	0	0	0	0	0	0	0	0	0	0	0	0	0	0	0	0	0	0	0	0
k__Bacteria;p__Cyanobacteria;c__4C0d-2;o__MLE1-12;f__;g__	0	0	0	0	0	0	0	0	0	0	0	0	0	0	0	0	0	0	0	0	0	0	0	0	0	0	0	0	0	0	0	0	0	0	0	0	0	0	0	0	0	0	0	0	0	0	0	0	0
k__Bacteria;p__Cyanobacteria;c__4C0d-2;o__YS2;f__;g__	0	0	0.00023291	0	0	0	0	0	0	0	0	0	0	0	0	0	0	0	0	0	0	0	0	0	0	0	0	0	0.0024163	0	0	0	0	0	0	0	0	0	0	0	0	0	0	0	0	0	0	0	0
k__Bacteria;p__Cyanobacteria;c__Nostocophycideae;o__Nostocales;f__Nostocaceae;g__Cylindrospermopsis	0	0	0	0	0	0	0	0	0	0	0	0	0	0	0	0	0	0	0	0	0	0	0	0	0	0	0	0	0	0	0	0	0	0	0	0	0	0	0	0	0	0	0	0	0	0	0	0	0
k__Bacteria;p__Cyanobacteria;c__Nostocophycideae;o__Stigonematales;f__Rivulariaceae;g__Calothrix	0	0	0	0	0	0	0	0	0	0	0	0	0	0	0	0	0	0	0	0	0	0	0	0	0	0	0	0	0	0	0	0	0	0	0	0	0	0	0	0	0	0	0	0	0	0	0	0	0
k__Bacteria;p__Cyanobacteria;c__Synechococcophycideae;o__Pseudanabaenales;f__Pseudanabaenaceae;g__Leptolyngbya	0	0	0	0	0	0	0	0	0	0	0	0	0	0	0	0	0	0	0	0	0	0	0	0	0	0	0	0	0	0	0	0	0.00104468	0	0	0	0	0	0	0	0	0	0	0	0	0	0	0	0
k__Bacteria;p__Firmicutes;Other;Other;Other;Other	0	0	0	0	0	0	0	0	0	0	0	0	0	0	0	0	0	0	0	0	0	0	0	0	0	0	0	0	0	0	0	0	0	6.14949e-05	0	0	0	0	0	0	0	3.01432e-05	0	0	0	0	0	0	0
k__Bacteria;p__Firmicutes;c__Bacilli;o__Bacillales;Other;Other	6.04211e-05	3.61899e-05	0	0	0	0	0.0030015	3.61441e-05	0.000123567	0	0.0163551	0	0	0	0.000219113	0	0	0	0	0	0	0	0	0.000279161	0.00010798	0	0	0	0	0	0	0	0	0	0	0	0.00187349	0	0.00179156	0	2.78033e-05	3.01432e-05	0.000230432	0.000140268	0	0	2.925e-05	0.00184079	0
k__Bacteria;p__Firmicutes;c__Bacilli;o__Bacillales;f__Alicyclobacillaceae;g__Alicyclobacillus	0	0	0	0	0	0	0	0	0	0	0	0	0	0	0	0	0	0	0	0	0	0	0	0	0	0	0	0	0	0	0	0	0	0	0	0	0	0	0	0	0	0	0	0	0	0	0	0	0
k__Bacteria;p__Firmicutes;c__Bacilli;o__Bacillales;f__Bacillaceae;Other	0	0	0	0	0	0	0.000269365	0	0	0	0.000224043	0	0	0	0	0	0	0	0	0	0	0	0	0	3.59932e-05	0	0	0	0	0	0	0	0	0	0	0	0	0	2.55938e-05	0	0	0	2.56036e-05	0	0	0	0	9.05305e-05	0
k__Bacteria;p__Firmicutes;c__Bacilli;o__Bacillales;f__Bacillaceae;g__Anaerobacillus	0	0	0	0	0	0	0	0	0	0	0	0	0	0	0	0	0	0	0.000896162	0	0	0	0	0	0	0	0	0	0.000455246	0	0	0	0.00913425	0	0	0	0	0	0	0	0	0	0	0	0	0	0	0	0
k__Bacteria;p__Firmicutes;c__Bacilli;o__Bacillales;f__Bacillaceae;g__Anoxybacillus	0	0	0	0	0	0	0	0	0	0	0	0	0	0	0	0	0	0	0	0	0	0	0	0	0	0	0	0	0	0	0	0	0	0	0	0	0	0	0	0	0	0	0	0	0	0	0	0	0.00382609
k__Bacteria;p__Firmicutes;c__Bacilli;o__Bacillales;f__Bacillaceae;g__Bacillus	0	0	0	0	0	0	0	0	0	0	0	0	0	0	0	0	0	0	0	0	3.14832e-05	0	0	0	0	0	0	0	0	0	0	0	0	0.000215232	0	0	0.000222279	0	2.55938e-05	0	0	6.02864e-05	0	0	0	0	0	0	0
k__Bacteria;p__Firmicutes;c__Bacilli;o__Bacillales;f__Paenibacillaceae;g__Brevibacillus	0	0	0	0	0	0	0	0	0	0	0	0	0	0	0	0	0	0	0	0	0	0	0	0	0	0	0	0	0	0	0	0	0	0	0	0	0	0	0	0	0	0	0	0	0	0	0	0	0
k__Bacteria;p__Firmicutes;c__Bacilli;o__Bacillales;f__Paenibacillaceae;g__Paenibacillus	0	0	0	0	0	0	0	0	0	0	0	0	0	0	0	0	0	0	0	0	0	0	0	0	0	0	0	0	0	0	0	0	0	0	0	0	0	0	0	0	0	0	0	0	0	0	0	0	0
k__Bacteria;p__Firmicutes;c__Bacilli;o__Bacillales;f__Planococcaceae;g__	0	0	0	0	0	0	0	0	0	0	0	0	0	0	0	0	0	0	0	0	0	0	0	0	0	0	0	0	0	0	0	0	0	0	0	0	0	0	0	0	0	0	0	0	0	0	0	0	0
k__Bacteria;p__Firmicutes;c__Bacilli;o__Bacillales;f__Planococcaceae;g__Lysinibacillus	0	0	0	0	0	0	0	0	0	0	0	0	0	0	6.26037e-05	0.000845166	0	0	0	0	0	0	0	0	0	0	0	0.0113496	0	0	0	0	0	0	0	0	0	0	0	0	0	0	0	0	0	0	0	0	0
k__Bacteria;p__Firmicutes;c__Bacilli;o__Bacillales;f__Planococcaceae;g__Planococcus	0	0	0	0	0	0	0	0	0	0	0	0	0	0	0	0	0	0	0	0	0	0	0	0	0	0	0	0	0	0	0	0	0	0	0	0	0	0	0	0	0	0	0	0	0	0	0	0	0
k__Bacteria;p__Firmicutes;c__Bacilli;o__Bacillales;f__Planococcaceae;g__Planomicrobium	0	0	0	0	0	0	0	0	0	0	0	0	0	0	0	0	0	0	0	0	0	0	0	0	0	0	0	0	0	0	0	0	0	0	0	0	0	0	0	0	0	0	0	0	0	0	0	0	0
k__Bacteria;p__Firmicutes;c__Bacilli;o__Bacillales;f__Staphylococcaceae;g__Jeotgalicoccus	0	0	0	0	0	0	0	0	0	0	0	0	0	0	0	0	0	0	0	0	0	0	0	0	0	0	0	0	0	0	0	0	0	0	0	0	0	0	0	0	0	0	0	0	0	0	0	0	0
k__Bacteria;p__Firmicutes;c__Bacilli;o__Bacillales;f__Staphylococcaceae;g__Staphylococcus	0	0	0	0	0	0	0	0	0	0	0	0	0	0	0	0	0	0	0	0	0	0	0	0	0.000683871	0	0	0	0	0	0	0	0	0	0	0	0.000349295	0	0.0012285	0	0	0.000602864	5.12072e-05	0.000224429	0	0	0	0	0
k__Bacteria;p__Firmicutes;c__Bacilli;o__Bacillales;f__[Exiguobacteraceae];g__Exiguobacterium	0	0	0	0	0	0	0	0	0	0	0	0	0	0	0	0	0	0	0	0	0	0	0	0	0	0	0	0	0	0	0	0	0	0	0	0	0	0	0	0	0	0	0	0	0	0	0	0	0
k__Bacteria;p__Firmicutes;c__Bacilli;o__Gemellales;f__;g__	0	0	0	0	0	0	0	0	0	0	0	0	0	0	0	0	0	0	0	0	0	0	0	0	0	0	0	0	0	0	0	0	0	0	0	0	0	0	0	0	0	0	0	0	0	0	0	0	0
k__Bacteria;p__Firmicutes;c__Bacilli;o__Gemellales;f__Gemellaceae;g__	0.00386695	3.61899e-05	8.73413e-05	0.0269446	0.0257211	0.0418514	0	0	0.0115536	0.0536051	0.0189476	0.0117767	0.0198921	0.00830333	0.0364979	0.00263692	0	0	0.00428599	0.062808	0.0524195	0	3.58051e-05	0.0412693	0.00658676	0.118901	0.0685802	0.00802922	0	0.00368649	0	0	0	6.14949e-05	0	0	0	0.000126928	0.000230344	0.000426859	0	0	0	5.61073e-05	6.6749e-05	0	0.00020475	0	0
k__Bacteria;p__Firmicutes;c__Bacilli;o__Lactobacillales;Other;Other	0	0	0	0	0	0	0	0	0	0	0	0	0	0	0	0	0	0	0	0	0	0	0	0	0	0	0	0	0	0	0	0	0	0	2.8715e-05	0	0	0	0	0	0	0	0	0	0.000133498	0	0	0	0
k__Bacteria;p__Firmicutes;c__Bacilli;o__Lactobacillales;f__;g__	0	0	0	0	0	0	0	0	0	0	0	0	0	0	0	0	0	0	0	0	0	0	0	0	0	0	0	0	0	0	0	0	0	0.00405867	0	0.015235	0	0	0	0	0	0	0	0	0.000400494	0	0	0	0
k__Bacteria;p__Firmicutes;c__Bacilli;o__Lactobacillales;f__Aerococcaceae;g__	0.0123561	0.178272	2.91138e-05	0	0.0013332	0.000503829	0	0.00336141	0.00679621	0.0118076	0	0	0.0158942	0.000746002	0.00795067	0	0	7.5188e-05	0	0.000138802	0.00365205	0	0.00132479	0.00344298	0.000179966	0.0417734	0.00272908	0	0	0.00102581	0	0	2.67867e-05	9.22424e-05	0.000143575	0	0	0	0	0	0	0	0	0	0	0	2.925e-05	0	0
k__Bacteria;p__Firmicutes;c__Bacilli;o__Lactobacillales;f__Aerococcaceae;g__Facklamia	0	0	0	0	0	0	0	0	0	0	0	0	0	0	0	0	0	0	0	0	0	0	0	0	0	0	0	0	0	0	0	0	0	0	0	0	0	0.000475979	5.11876e-05	0	0	0	0	5.61073e-05	0	0	0	0	0
k__Bacteria;p__Firmicutes;c__Bacilli;o__Lactobacillales;f__Carnobacteriaceae;g__Carnobacterium	0	0	0	0	0	0	0	0	0	0	0	0	0	0	0	0	0	0	0	0	0	0	0	0	0	0	0	0	0	0	0	0	0	0	0	0	0	0	0	0	0	0	0	0	0	0	0	0	0
k__Bacteria;p__Firmicutes;c__Bacilli;o__Lactobacillales;f__Carnobacteriaceae;g__Granulicatella	3.02106e-05	0	5.82276e-05	0.000290352	0.00169089	3.35886e-05	0.000153923	0.00202407	0.00247135	0.000157015	0	0.00337806	0.00175518	0.000843307	0.000532131	0.00010142	0.0026717	0	0	0.0200916	3.14832e-05	0.00010866	0.00021483	0.00288466	0	0.000452093	0.0323958	0.00193184	0.000140076	0	0	0	0	0.00261354	0	0	0	3.17319e-05	0	0	0	0	0	0	0	0	0	0	0
k__Bacteria;p__Firmicutes;c__Bacilli;o__Lactobacillales;f__Enterococcaceae;Other	0	0	0	0	0	0	0.000962019	0.00404814	0	0	0	0	0	0	0	0	0	0	0	0	0	0.00231808	0.000358051	0	0	0	0	0	0	0	0.000553057	0	0	0	0	0	0.000190525	0	0.00127969	3.28353e-05	0.00158479	0.00771665	0	0	0.00130161	0	0	0.00126743	0
k__Bacteria;p__Firmicutes;c__Bacilli;o__Lactobacillales;f__Enterococcaceae;g__Enterococcus	0	0	0	0	0	0	0	0	0	0	0	0	0	0	0	0	0	0	0	0	0	0	0	0	0	0	0	0	0	0	0.00612049	0	0	0.000276727	0.00413496	0.153774	9.52623e-05	0	5.11876e-05	3.28353e-05	2.78033e-05	3.01432e-05	0	0	0.188165	0	0.00026325	0	0
k__Bacteria;p__Firmicutes;c__Bacilli;o__Lactobacillales;f__Lactobacillaceae;g__	0	0	0	0	0	0	0	0	0	0	0	0	0	0	0	0	0	0	0	0	0	0	0	0	0.00971817	0	0	0	0	0	0	0	0	0	0	0	0	0	0	0	0	0	0	0.000364697	0	0	0	0	0
k__Bacteria;p__Firmicutes;c__Bacilli;o__Lactobacillales;f__Lactobacillaceae;g__Lactobacillus	0.00211474	0	0	0.00113237	0	6.71772e-05	0.0199715	0.0744569	6.17837e-05	0	0.00880169	0.00136362	0	0.000681133	0.000187811	0.00953347	0.00557913	0	0.00112994	0	0	0.0680575	0.375918	0.000418741	0.459706	0	0.000224748	0.006852	0.00563804	0.00830261	0.000258093	0.00816463	0.00460731	0.0049196	0.00694903	6.05767e-05	0.00365172	0.0037761	0.00179156	0.000262683	0.0170712	0.0167596	0.000128018	0.0237334	0.00166872	0.00078168	0.00038025	0.000784598	0.00510145
k__Bacteria;p__Firmicutes;c__Bacilli;o__Lactobacillales;f__Lactobacillaceae;g__Pediococcus	0	0	0	0	0	0	0	0	0	0	0	0	0	0	0	0	0	0	0	0	0	0	0	0	0	0	0	0	0	0	0	0	0	0	0	0	0	0	0	0	0	0	0	0	0.0017021	0	0	0	0
k__Bacteria;p__Firmicutes;c__Bacilli;o__Lactobacillales;f__Leuconostocaceae;Other	0	0	0	0	0	0	0.000115442	0	0	0	0	0	0	0	0	0	0	0	0	0	0	0	0	0	0	0	0	0	0	0	3.68704e-05	0	0	0	0	0	0	0	0	0	5.56065e-05	0	0	0	0.081367	0	0	0	0
k__Bacteria;p__Firmicutes;c__Bacilli;o__Lactobacillales;f__Leuconostocaceae;g__	0	0	0	0	0	0	0	0	0	0	0	0	0	0	0	0	0	0	0	0	0	0	0	0	0	0	0	0	0	0	0	0	0	0	0	0	0	0	0	0	0	0	0	0	0.000100123	0	0	0	0
k__Bacteria;p__Firmicutes;c__Bacilli;o__Lactobacillales;f__Leuconostocaceae;g__Leuconostoc	0	0	0	0	0	0	0	0	0	0	0	0	0	0	0	0	0	0	0	0	0	0	3.58051e-05	0	0	0	0	0	0	0	0	0	0	0.000307475	0	0	0	0	0	0	0	0	0	0	0	0	0	0	0
k__Bacteria;p__Firmicutes;c__Bacilli;o__Lactobacillales;f__Leuconostocaceae;g__Weissella	0	0	0	0	0	0	0	0	0	0	0	0	0	0	0	0	0	0	0	0	0	0	0	0	0	0	0	0	0	0	0	0	0	0	0	0	0	0	0	0	0	0.00105501	0	0	0	0	0	3.01768e-05	0
k__Bacteria;p__Firmicutes;c__Bacilli;o__Lactobacillales;f__Streptococcaceae;Other	6.04211e-05	0	0	0	0	0	0	0	0	0	0	0	0	0	0	0	0	0.00203008	0	0	0	0	0	0	0	0	0	0	0.00192604	0	0	0	0	0.00012299	0	0	0	0	0	0	2.78033e-05	0	0	0	0	0	0	0	0
k__Bacteria;p__Firmicutes;c__Bacilli;o__Lactobacillales;f__Streptococcaceae;g__Lactococcus	0	0	0	8.71055e-05	0	0	0	0	0	0	0	0	0	0	0	0	0	0	0	0	0	0	0	0	0.000359932	0	0	0	0	0	0	0	0	0.000768687	2.8715e-05	0	0	0	0	0	0	0	0	0	0	0	0	0	0
k__Bacteria;p__Firmicutes;c__Bacilli;o__Lactobacillales;f__Streptococcaceae;g__Streptococcus	0.294372	0.00014476	0.207145	0.14053	0.0844796	0.22192	0.397276	0.197022	0.16938	0.265262	0.484189	0.155608	0.11789	0.156012	0.487683	0.164199	3.92896e-05	0.140865	0.00970193	0.327469	0.201807	0.220073	0.142791	0.507328	0.241731	0.151451	0.250466	0.00941773	0.00399216	0.00692419	0	3.72814e-05	0.00334833	0.012422	0.0326202	0.00054519	0.0419154	0.00955131	0.0314803	0.000755213	0.0420385	0.000331575	0.0085004	0.0607081	0.0845042	0.00312672	0.0139815	0.060233	0.000115942
k__Bacteria;p__Firmicutes;c__Bacilli;o__Turicibacterales;f__Turicibacteraceae;g__Turicibacter	0	0	8.73413e-05	0	0	0	0	0	0	0	0	0	0	0	0	0	0	0.0018797	0	0	0	0	0	0	0	3.01395e-05	0	0	0	0	0	0	0	0.000614949	0	0	0.000412803	0.000951958	0	0	0	0	0	0	0	0	0	0.000241415	0
k__Bacteria;p__Firmicutes;c__Clostridia;o__Clostridiales;Other;Other	0.000181263	0	0.00433795	0.000116141	6.50343e-05	0.000503829	0	0	0.000123567	0.000157015	0.000288055	0.00021694	0.000227524	0.000259479	0.000782546	0.0107167	0.00982241	0.0127068	0.00755893	3.47005e-05	0.000472248	3.62201e-05	0	0.00167496	0	6.02791e-05	0.000128427	0.0120438	0.0175095	0.0175669	3.68704e-05	0.00887298	0.0126969	0.033484	0.0505384	0.00466441	0.017179	0.0149457	0.00990479	0.00397308	0.0164873	0.00756594	0.0118801	0.0175335	0.0133164	0.0324542	0.00149175	0.00823828	0.0170435
k__Bacteria;p__Firmicutes;c__Clostridia;o__Clostridiales;f__;g__	0.000120842	3.61899e-05	0.00911261	8.71055e-05	0.00370696	0.000436652	0	0	0.00154459	0.000314031	0.00377673	0.00223138	0.00897094	0.00716811	0.000281717	0.0128127	0.018859	0.00703008	0.0041691	0.000763412	0.000661147	7.24401e-05	7.16102e-05	0.00148886	3.59932e-05	0.00153712	0.00227959	0.0196203	0.0083345	0.0168617	3.68704e-05	0.00928308	0.0103397	0.0400025	0.00640345	0.00599709	0.02118	0.0397918	0.0185555	0.00863569	0.0324742	0.0535343	0.0116496	0.0153453	0.0127824	0.019513	0.0199778	0.0287887	0.0137971
k__Bacteria;p__Firmicutes;c__Clostridia;o__Clostridiales;f__Christensenellaceae;g__	0	0	0.00133923	0	0	0	0	0	0	0	0	0	0	0	0	0	0	0.00180451	0	0	0	0	0	0	0	0	0	0	0	0	0	0	0.00283939	0.0011684	0	0	0	6.34639e-05	0.000511876	0	0	0.0075358	0.00102414	0	0	0.000434267	0	0	0
k__Bacteria;p__Firmicutes;c__Clostridia;o__Clostridiales;f__Christensenellaceae;g__Christensenella	0	0	0	0	0	0	0	0	0	0	0	0	0	0	0	0	0	0	0	0	0	0	0	0	0	0	0	0	0	0	0	0	0	9.22424e-05	0	3.02883e-05	0	0	2.55938e-05	0	0	0.000150716	2.56036e-05	0	0	0	2.925e-05	0	0
k__Bacteria;p__Firmicutes;c__Clostridia;o__Clostridiales;f__Clostridiaceae;Other	0	0	0	0	0	0	0	0	0	0	0	0	0	0	0	0	3.92896e-05	0	3.89636e-05	0	0	0	0	4.65268e-05	0	0	0	0	0.000105057	0	0	3.72814e-05	0	6.14949e-05	0	0	0	0	0	0	0	0	0	0	0.000433868	0	0	0	0
k__Bacteria;p__Firmicutes;c__Clostridia;o__Clostridiales;f__Clostridiaceae;g__	0	0	0.000262024	0	0	0.000167943	0	0	3.08918e-05	3.14031e-05	0	0	0.000130014	0	3.13018e-05	0.00490196	0.00510765	0.00116541	0.00315605	0	3.14832e-05	0	0	0.00172149	0	0	0	3.0185e-05	0.0085096	0	0	0.00186407	0	0.00350521	0.000373295	3.02883e-05	0.000285787	0.000539443	0.000281532	0	0.00383685	0.000301432	0	0	0.0102793	5.79022e-05	2.925e-05	0.000241415	0
k__Bacteria;p__Firmicutes;c__Clostridia;o__Clostridiales;f__Clostridiaceae;g__02d06	0	0	0.000116455	0	0	0	0	0	0	0	0	0	0	0	0	0	0	0	0	0	0	0	0	0	0	0	0	0	0	0	0	0	0	0	0	0	0	0	0	0	0	0	0	0	0	0	0	0	0
k__Bacteria;p__Firmicutes;c__Clostridia;o__Clostridiales;f__Clostridiaceae;g__Clostridium	0.000151053	0	0.00046582	0	0	3.35886e-05	0	0	0	0	9.60184e-05	0	0.000130014	0	0.000375622	0.00588235	0.00585416	0.00221805	0	0	3.14832e-05	0	0	0.000558321	0	0	0	0.00573516	0	0	0.000184352	0	0	0.00378194	5.743e-05	0.000424037	0.00101613	0.00371264	0.00307125	0	0.00414269	0.0202562	0.0125458	0.00120631	0.00343757	8.68533e-05	0	0.000362122	0.00637681
k__Bacteria;p__Firmicutes;c__Clostridia;o__Clostridiales;f__Clostridiaceae;g__SMB53	0	0	0	0	0	0	0	0	0	0	3.20061e-05	0	3.25034e-05	3.24349e-05	0	0	0	0	0	0	6.29663e-05	0	0	0	0	0	0	0	0	0	0	0	0	0.000184485	0	0	0	0	0	0	0	0	0	0	0	0	0	0	0
k__Bacteria;p__Firmicutes;c__Clostridia;o__Clostridiales;f__Dehalobacteriaceae;g__Dehalobacterium	0	0	2.91138e-05	0	0	0	0	0	0	0	0	0	0	0	0	0	0	0	0	0	0	0	0	0	0	0	0	0	0	0	0	0	0	0.000153737	0	0	0	0	0	0	0	9.04295e-05	0	0	0	0	0	0	0
k__Bacteria;p__Firmicutes;c__Clostridia;o__Clostridiales;f__Eubacteriaceae;g__Anaerofustis	0	0	0	0	0	0	0	0	0	0	0	0	0	0	0	0	0	0	0	0	0	0	0	0	0	0	0	0	0	0	0	0	0	3.07475e-05	0	0	0	0	0	0	0	0	0	0	0.000100123	0.000144756	0	3.01768e-05	0
k__Bacteria;p__Firmicutes;c__Clostridia;o__Clostridiales;f__Eubacteriaceae;g__Pseudoramibacter_Eubacterium	0	0	5.82276e-05	0.000203246	0	0	0	7.22883e-05	6.17837e-05	9.42093e-05	0.00940981	0.00043388	0	0	0	0	0	0	3.89636e-05	0	0	0	0	0	0	0	6.42137e-05	0	0	0	0	0	0	0.000553454	0.0129792	0	0.000254033	0	2.55938e-05	0	0	0	5.12072e-05	0	0	0	0	6.03537e-05	0
k__Bacteria;p__Firmicutes;c__Clostridia;o__Clostridiales;f__Lachnospiraceae;Other	0.00148032	3.61899e-05	0.0023291	0.00255509	0.000552792	0.00023512	0	0	0.000370702	0.00113051	0.00041608	0.021756	0.000812585	0.00165418	0.00544652	0.00794456	0.00891875	0.0147368	0.0199883	0	0.00192047	0	3.58051e-05	0.00218676	0.000251953	0	0.000449496	0.0143379	0.014743	0.0161564	0.00136421	0.0150244	0.00375013	0.0484273	0.0840775	0.0723589	0.0331513	0.0693977	0.0315571	0.0747989	0.0429282	0.0418689	0.0155926	0.0305224	0.0355772	0.0456848	0.0614543	0.0289999	0.0107826
k__Bacteria;p__Firmicutes;c__Clostridia;o__Clostridiales;f__Lachnospiraceae;g__	0.00320232	0	0.00448352	0.00415203	0.000650343	0.0011756	0	0	0.00892774	0.00153875	0.00371271	0.0255989	0.00292531	0.00895203	0.0084828	0.0133198	0.00864372	0.0149624	0.00338983	0.000347005	0.00352612	0	0	0.00516447	0.000791851	0.00292354	0.00430232	0.0139757	0.0183149	0.0104824	0.0026178	0.023972	0.00409836	0.0314239	0.0382771	0.0192331	0.0418837	0.0264327	0.0494472	0.0205878	0.0535769	0.0147702	0.0346929	0.0333838	0.0148517	0.0416896	0.035919	0.0357294	0.0117101
k__Bacteria;p__Firmicutes;c__Clostridia;o__Clostridiales;f__Lachnospiraceae;g__Anaerostipes	3.02106e-05	0	0.000553162	2.90352e-05	0	0	0	0	0	0	9.60184e-05	0	0.000422544	6.48698e-05	0	0	0.00204306	0.00210526	0	0	0	0	0	0	0	0	0	0.00374294	0	0.00410322	3.68704e-05	0.00585319	0.00107147	0.00230606	0	0	3.17541e-05	0.00336358	0.00135647	0	2.78033e-05	0	0.000435261	0.00061718	0	0.000723778	0	0	0.00846377
k__Bacteria;p__Firmicutes;c__Clostridia;o__Clostridiales;f__Lachnospiraceae;g__Blautia	0.000120842	0	0.00116455	0.000929125	0	0.000302297	3.84808e-05	3.61441e-05	0	6.28062e-05	0.000256049	3.09914e-05	0.000910096	0.000227044	0.00190941	0.0091616	0.00887946	0.0043985	0.0132866	0	0.000503731	0	3.58051e-05	0.00265203	0	3.01395e-05	0	0.00298832	0.00238129	0.00423145	0.000110611	0.00249786	0.00551805	0.0669372	0.00766691	0.0122668	0.0283247	0.0373485	0.0546939	0.032901	0.0345039	0.0248983	0.0247331	0.0300174	0.0194573	0.0365942	0.0106178	0.0789124	0.00243478
k__Bacteria;p__Firmicutes;c__Clostridia;o__Clostridiales;f__Lachnospiraceae;g__Butyrivibrio	0	7.23798e-05	8.73413e-05	0	0	0	0	0	0.000308918	0.000219822	0	0	0	0.00327592	0	0	0	0	0	0	0	0	0	0	0.000143973	0	0.000192641	0	0	0	0	0	0	0	0	0	0	0	0	0	0	0	0	0	0	0	0	0	0
k__Bacteria;p__Firmicutes;c__Clostridia;o__Clostridiales;f__Lachnospiraceae;g__Catonella	0	0	8.73413e-05	0.00270027	0.00172341	6.71772e-05	0	0	0.00117389	0.000376837	0	0	0.00143015	0.00373001	0.000626037	0	0	0	0	0.000173503	9.44495e-05	0	0	0	0.000179966	0.000180837	0.000642137	0	0	0	0	0	0	0	0	0	0	0	0	0	0	0	0	0	0	0	0	0	0
k__Bacteria;p__Firmicutes;c__Clostridia;o__Clostridiales;f__Lachnospiraceae;g__Coprococcus	0.000151053	0	0.00136835	0.000116141	0	0.000167943	0	0	3.08918e-05	0	0	0	0.000520055	0.000162174	0.000125207	0.00175794	0.0163838	0.00451128	0.0083382	0	0.000157416	0	0	4.65268e-05	0	0	0	0.00479942	0.00486763	0.00769354	0	0	0.00891996	0.04895	0.000201005	0.00299855	0.0495999	0.0192613	0.00501638	0.00466262	0.00194623	0.00301432	0.00394296	0.00802334	0.00280346	0.0221476	0.0018135	0.00313839	0.00475362
k__Bacteria;p__Firmicutes;c__Clostridia;o__Clostridiales;f__Lachnospiraceae;g__Dorea	0	0	0.000436707	0	0	0	0	0	0	0	0	0	0.000130014	0	0.00034432	0	0.0053041	0.00281955	3.89636e-05	0	0.000125933	3.62201e-05	0	0	0	0	0	0	0	0.00121814	0	0	0	0.00396642	0.0015219	0.00054519	0.00327067	0.0179603	0.0078317	0.036283	0.00161259	0.00220045	0.00199708	0.00333838	0.00907786	0.00665875	0	0.00968676	0
k__Bacteria;p__Firmicutes;c__Clostridia;o__Clostridiales;f__Lachnospiraceae;g__Epulopiscium	0	0	0	0	0	0	0	0	0	0	0	0	0	0	0	0	0	0	0	0	0	0	0	0	0	0	0	0	0	0	0	0	0	0	0	0	0	0	0	0	0	0	0	0	0.0126823	0	0	0	0
k__Bacteria;p__Firmicutes;c__Clostridia;o__Clostridiales;f__Lachnospiraceae;g__Lachnospira	0	0	0.000727844	0.000203246	0	0.000134354	0	0	0	0	0.000480092	0	0.000260027	3.24349e-05	0.000156509	0.0045977	0.00353607	0.00774436	0	0	9.44495e-05	0	0	0.00013958	0	0	0	0.0050409	0	0.00150665	7.37409e-05	0.00287067	0	0.00983919	0	0	0.000508066	0	0.00644963	0.00137908	0.00139016	0.00186888	0.00491589	0.011502	0.000233621	0.010075	0	0.00126743	0.00324638
k__Bacteria;p__Firmicutes;c__Clostridia;o__Clostridiales;f__Lachnospiraceae;g__Moryella	0	0	2.91138e-05	5.80703e-05	0	0	0	0	0.000556053	6.28062e-05	0	0.00629126	0	0.000259479	6.26037e-05	0	0	0	0	0	0	0	0	0.000232634	3.59932e-05	0	0.000288962	0	0	0	0	0	0	0	0	0	0	0	0	0	0	0	0	0	0	0	0	0.000211238	0
k__Bacteria;p__Firmicutes;c__Clostridia;o__Clostridiales;f__Lachnospiraceae;g__Oribacterium	6.04211e-05	7.23798e-05	5.82276e-05	0.00717168	0.000780412	0.000705361	0.00288606	0	0.00111211	0.00150735	0	0.0120247	0.00737827	0.0148227	0.00485179	0	0	0.00018797	0	0.000173503	0.00554104	7.24401e-05	3.58051e-05	0.0026055	3.59932e-05	0.000964465	0.00510499	0	0	0	0	0	0	0	0	0	0	0	0	0	0	0	0	0	0	0	0	3.01768e-05	0
k__Bacteria;p__Firmicutes;c__Clostridia;o__Clostridiales;f__Lachnospiraceae;g__Roseburia	0	0	0	0	0	0	0	0	0	0	0	0	6.50068e-05	0	6.26037e-05	0	0	0	0	0	0	0	0	0	0	0	0	0	0	0	0	0.00290795	5.35733e-05	6.14949e-05	2.8715e-05	0	0	0.00333185	0.00325041	0.00233131	0.00130675	0.00120573	0.00035845	0.00726589	0	0.00283721	5.85001e-05	0.00138813	0
k__Bacteria;p__Firmicutes;c__Clostridia;o__Clostridiales;f__Lachnospiraceae;g__Shuttleworthia	3.02106e-05	0	5.82276e-05	5.80703e-05	0	0	0.000192404	0	0	0	0.00902573	0	0	0	0	0	0	0	0	0	0	0	0	0.00013958	0	0	0	0	0	0	0	0	0	0	0.000717875	0	0	0	0	0	0	0	0	0	0	0	0	0	0
k__Bacteria;p__Firmicutes;c__Clostridia;o__Clostridiales;f__Lachnospiraceae;g__[Ruminococcus]	0	0	0.000407593	0.000261316	0	0	0	0	0	0	0	0	0	0	0.00122077	0	0	0.00203008	0.00268849	0	3.14832e-05	0	0	4.65268e-05	0	0	0	0	3.50189e-05	0	0.000553057	0	0	0.00153737	0.0290883	0.0211716	0.00254033	0.0113283	0.0100839	0.00646856	0.00105652	0.016639	0.00389175	0.000336644	0.00066749	0.0141571	0.00476775	0.0123121	0
k__Bacteria;p__Firmicutes;c__Clostridia;o__Clostridiales;f__Peptococcaceae;g__	0	0	0	0	0	0	0	0	0	0	0	0	0	0	0	0	0	0	0	0	0	0	0	0	0	0	0	0	0	0	0	0	0	0	0	0	0	0	0	0	0	3.01432e-05	0	0	0	0	0	0	0
k__Bacteria;p__Firmicutes;c__Clostridia;o__Clostridiales;f__Peptococcaceae;g__Peptococcus	0	0	0	0.000783949	9.75515e-05	0.000134354	0	0	0.000308918	0.00125612	0	0.000402888	0	0	3.13018e-05	0	0	0	0	0	0.000377798	0	0	0.000884009	3.59932e-05	0	0	0	0	0	0	0	0	0	0	0	0	0	0	0	0	0	0	0	0	0	0	0.00114672	0
k__Bacteria;p__Firmicutes;c__Clostridia;o__Clostridiales;f__Peptococcaceae;g__rc4-4	0	0	0	0	0	0	0	0	0	0	0	0	0	0	0	0	0	0	0	0	0	0	0	0	0	0	0	0	0	0	0	0	0	0.000153737	0	0	0	0	0	0	0.000528262	0	0	0	0	0	0	0	0
k__Bacteria;p__Firmicutes;c__Clostridia;o__Clostridiales;f__Peptostreptococcaceae;g__	0	0	0	0	0.000260137	0	0	0.000216865	0	3.14031e-05	0	3.09914e-05	0.00295781	0	0.000125207	0	0	0	0	3.47005e-05	0	0	0.00014322	0	7.19865e-05	0.00066307	0	0	0	0	3.68704e-05	0	0	0	0.00086145	0.000242307	0.00282611	6.34639e-05	0	0	0	3.01432e-05	0	0	0.0047058	0.000289511	0.000585001	0	0
k__Bacteria;p__Firmicutes;c__Clostridia;o__Clostridiales;f__Peptostreptococcaceae;g__Filifactor	0	0	0	0	0	0.000604595	0	0.000108432	0.00176084	0.000659465	0	0.00120867	0.000942599	0	0.000375622	0	0	0	0	0	3.14832e-05	0	0.000107415	0.000651375	0.000431919	0.000210977	0	0	0	0	0	0	0	0	0	0	0	0	0	0	0	0	0	0	0	0	0	0	0
k__Bacteria;p__Firmicutes;c__Clostridia;o__Clostridiales;f__Peptostreptococcaceae;g__Peptostreptococcus	0	3.61899e-05	0	0.017305	0.00406464	0.000638184	0.000307846	0.00549391	0.0172994	0.0040196	0	0.0021694	0.0132939	3.24349e-05	0.00713682	0	0	0	3.89636e-05	0.00163093	0.00286497	0	0.00243475	0.0198204	0.000647878	0.00195907	0.000288962	0	0	0	0	0	0	0.0012299	0.00011486	0	0	3.17319e-05	0	3.28353e-05	0	0.00617935	0.00156182	0	0	0	0.0107348	0	0
k__Bacteria;p__Firmicutes;c__Clostridia;o__Clostridiales;f__Ruminococcaceae;Other	0.000120842	3.61899e-05	0.000931641	0	0	0.000100766	0	0	0	0	0	0	0.000162517	0	3.13018e-05	0.0020284	0.0026717	0.00225564	7.79271e-05	0	0.000377798	0	0	0	0	0	0	0.00455794	7.00378e-05	0.00355826	0	0.00216232	0.00187507	0.00762537	0	0.00230191	6.35082e-05	0.00114235	0.00302007	0.000426859	0.0190452	0.0140166	0.00330287	0.000364697	0.00821013	2.89511e-05	8.77501e-05	0.00449635	0.00185507
k__Bacteria;p__Firmicutes;c__Clostridia;o__Clostridiales;f__Ruminococcaceae;g__	0.000453159	0	0.0137126	0.000696844	0	0.000906892	7.69616e-05	0	0	3.14031e-05	0.00115222	0.000247931	0.00364038	0.000551393	0.00497699	0.0487153	0.0398397	0.0347744	0.0376778	0.000104102	0.00192047	0.00010866	0	0.00530405	0	9.04186e-05	3.21069e-05	0.0407196	0.0320423	0.0286264	0.00412949	0.0134586	0.0375549	0.159303	0.0322182	0.0383753	0.0109869	0.0604493	0.0839476	0.0283369	0.04126	0.113821	0.0685409	0.0678898	0.0213931	0.0464665	0.0230783	0.128101	0.0401159
k__Bacteria;p__Firmicutes;c__Clostridia;o__Clostridiales;f__Ruminococcaceae;g__Anaerotruncus	0	0	0	0	0	0	0	0	0	0	0	0	3.25034e-05	0	0	0	0	0	0	0	0	0	0	0	0	0	0	0	0	0	0	0	0	6.14949e-05	0	0	3.17541e-05	0.000317319	0	0	2.78033e-05	0.00156745	7.68108e-05	8.41609e-05	0.000200247	0.00052112	0.0042705	3.01768e-05	0
k__Bacteria;p__Firmicutes;c__Clostridia;o__Clostridiales;f__Ruminococcaceae;g__Clostridium	0	0	0	0	0	0	0	0	0	0	0	0	0	0	0	0	0	0	0	0	0	0	0	0	0	0	0	0	0	0	0	0	0	6.14949e-05	0	0.000212018	0	0.000222124	0	0	0	0	0	0	0	0	0	3.01768e-05	0
k__Bacteria;p__Firmicutes;c__Clostridia;o__Clostridiales;f__Ruminococcaceae;g__Faecalibacterium	0.000120842	0	0.00163037	0.000435527	0	0.00023512	0	0	0	0	0.000384074	0	0.00172268	9.73047e-05	0.00190941	0.00608519	0.0053041	0.00635338	0.00101305	0	0.000440764	0	0	0.0012097	0	0	0	0.0127985	0.00385208	0.00734092	0.00243345	0.00652425	0.00428587	0.0344064	0	0.0480979	0.00787502	0.0184363	0.014742	0.0106715	0.00628354	0.0165787	0.00289321	0.0360209	3.33745e-05	5.79022e-05	0.000614251	0.0217877	0.00301449
k__Bacteria;p__Firmicutes;c__Clostridia;o__Clostridiales;f__Ruminococcaceae;g__Oscillospira	0	0	0.000902527	5.80703e-05	0	0	0	0	0	0	9.60184e-05	0	0.000130014	0	0.000406924	0.000980392	0.00263241	0.00131579	0	0	6.29663e-05	0	0	0	0	0	0	0.00159981	0	0	0.000147482	0	0.00208936	0.0139594	0.0111414	0.0160225	0.000666836	0.0256711	0.00268735	0.000131341	0.00720105	0.0245365	0.00537676	0.0065365	0.0161533	0.0220318	0.0148298	0.00869093	0
k__Bacteria;p__Firmicutes;c__Clostridia;o__Clostridiales;f__Ruminococcaceae;g__Ruminococcus	0.000211474	3.61899e-05	0.00689997	2.90352e-05	0	0.00047024	0	0	0	6.28062e-05	9.60184e-05	0.000123966	0.000942599	0.000227044	6.26037e-05	0.0136241	0.00369323	0.000601504	0.00323398	3.47005e-05	0.000881529	0	0	0.00102359	0	3.01395e-05	0	0.0220954	0	0.0235935	0.000147482	0.00372814	0.00423229	0.0384343	0	0.000969227	0.00435031	0.0204036	0.000998157	0.00193728	0.00455974	0.0115448	0.00243234	0.00864052	0.00724227	0.0264903	0.00900901	0.0524172	0.00904348
k__Bacteria;p__Firmicutes;c__Clostridia;o__Clostridiales;f__Veillonellaceae;Other	9.06317e-05	0	0.00023291	0.000319387	6.50343e-05	0	3.84808e-05	0.00140962	0.000741404	0.000219822	0	0.000929742	0.000130014	0.00012974	0	0	0	0	0	0	3.14832e-05	0	0.000572881	0	0	0	0.000160534	0	0	0	0	0	0	0	5.743e-05	0	0	0	0	0	0	0	0	0	0	0	0	0	0
k__Bacteria;p__Firmicutes;c__Clostridia;o__Clostridiales;f__Veillonellaceae;g__	0	0.00010857	0	0.000203246	0	0	0	0.000180721	0	0.00040824	0	3.09914e-05	0	0	0.000125207	0	0	0	0	0	0	0	0.000107415	0	3.59932e-05	0	0	0	0	0	0	0	0	0	8.6145e-05	0	0	0	0	0	0	0	0	0	0	0	0	0	0
k__Bacteria;p__Firmicutes;c__Clostridia;o__Clostridiales;f__Veillonellaceae;g__Acidaminococcus	0	0	0	0	0	0	0	0	0	0	0	0	0	0	0	0	0	0	0	0	0	0	0	0	0	0	0	0	0	0	0	0	0	0	0	3.02883e-05	0	0	0	0	0	0	0	2.80536e-05	0	0.0026056	0.0224933	0	0
k__Bacteria;p__Firmicutes;c__Clostridia;o__Clostridiales;f__Veillonellaceae;g__Dialister	0.00154074	0	0.00340631	0.00272931	0.0132345	0.000537418	0.000962019	0.00910832	0.000216243	3.14031e-05	0	0.00892553	0.000487551	0.00100548	0.00128338	0.00892495	0.00699356	0.0043609	0.00253263	6.94011e-05	0.000629663	3.62201e-05	0.00612267	0.00195412	0.000179966	0	0.000224748	0.0026261	0.00353691	0.00464818	7.37409e-05	0.0114081	0.00251795	0.00144513	8.6145e-05	0.00354374	0.00450908	0.000317319	0.0226505	0	0.00380905	0.00458176	0.00622168	0.0011502	0	0	0.000731251	0.00350051	0.00324638
k__Bacteria;p__Firmicutes;c__Clostridia;o__Clostridiales;f__Veillonellaceae;g__Megamonas	0	0	0	0	0	0	0	3.61441e-05	0	0	0	0	3.25034e-05	0	0.0274204	0	0	0	0	0	0	0	0	0	0	0	0	0	0	0	0	0	0	0	0	3.02883e-05	3.17541e-05	0	0	0	2.78033e-05	0	0	0	0	0.00613763	5.85001e-05	3.01768e-05	0
k__Bacteria;p__Firmicutes;c__Clostridia;o__Clostridiales;f__Veillonellaceae;g__Megasphaera	0.0135343	7.23798e-05	0.0121696	0.0139949	0.00188599	0.00241838	0.00150075	0.0141324	0.0202959	0.00543273	0	0.0339666	0.0047455	0.0295482	0.00391273	0	0	0.00413534	0	0	0.00286497	0	0.0114218	0.00386172	0.00280747	0.000391814	0.00545816	0	0	0	0.000110611	0	0	0	0.00146447	0.0452508	0.00161946	0	0.000358313	0.000656707	5.56065e-05	0.00066315	0.000153622	0.000953824	0	0.011812	0.105593	0	0
k__Bacteria;p__Firmicutes;c__Clostridia;o__Clostridiales;f__Veillonellaceae;g__Mitsuokella	0	0	0	0	0	0	0	0	0	0	0	0	0	0	0	0	0.00330033	0	0	0	0	0	0	0	0	0	0	0	0.00255638	0	0	0	0	0	0	0	0	0	0	0.000131341	0	0	0	0	0	0	0	0	0.00266667
k__Bacteria;p__Firmicutes;c__Clostridia;o__Clostridiales;f__Veillonellaceae;g__Phascolarctobacterium	3.02106e-05	0	0.000203796	0.000203246	0	3.35886e-05	0	0	0	0	0	0	6.50068e-05	0	0	0	0.00278956	0	0	0	0	0	0	0	0	0	0	0.00175073	0	0	0	0	0	0.0222612	0.022972	0	3.17541e-05	3.17319e-05	0	0	0.0237996	0.0216428	0.00883324	0.00277731	0	0.000144756	0.012285	0.00748386	0
k__Bacteria;p__Firmicutes;c__Clostridia;o__Clostridiales;f__Veillonellaceae;g__Schwartzia	0	3.61899e-05	5.82276e-05	0.000232281	0	0	3.84808e-05	0.00108432	0	3.14031e-05	0	3.09914e-05	0	0	0	0	0	0	0	0	9.44495e-05	0	0.000537076	0	0.000215959	0	0	0	0	0	0	0	0	0	0	0	0	0	0	0	0	0.000120573	0	0	0	0	0	0	0
k__Bacteria;p__Firmicutes;c__Clostridia;o__Clostridiales;f__Veillonellaceae;g__Selenomonas	0.00407843	0.000977128	0.0109177	0.00383264	0.000617826	0.000537418	0.00153923	0.00137348	0.0064564	0.00486748	0.00921777	0.00688009	0.00409543	0.0350297	0.00106426	0	0	0	0	6.94011e-05	0.000377798	0	0.0021483	0.00134928	0.000251953	0.000180837	0.00269698	0	0	0	0	0	0	0	0.00674803	0	3.17541e-05	0	0	0	0	0	0	2.80536e-05	0	0	0	0	0
k__Bacteria;p__Firmicutes;c__Clostridia;o__Clostridiales;f__Veillonellaceae;g__Succiniclasticum	0	0	0	0	0	0	0	0	0	0	0	0	0	0	0	0	0	0	0	0	0	0	0	0	0	0	0	0	0	0	0	0	0	0	0	0	0	0	7.67813e-05	0	0	0	0	0	0	0	0	0	0
k__Bacteria;p__Firmicutes;c__Clostridia;o__Clostridiales;f__Veillonellaceae;g__Veillonella	0.117912	0.334142	0.0679224	0.0555733	0.025591	0.0641207	0.0859276	0.12477	0.102468	0.0359251	0.0308539	0.0761459	0.0675421	0.109435	0.021254	0.0133198	0.00388967	0.00169173	0.00615624	0.00551738	0.0405818	0.143939	0.0549608	0.0151212	0.0898751	0.015763	0.057985	0	0.00861465	0.00419939	0.00589927	0	2.67867e-05	0.000522707	0.00252692	0	0.0250222	0.00015866	0.000895782	6.56707e-05	0.0115662	0.00382818	0.00611926	0.0628963	0.0657478	0.000434267	8.77501e-05	0.00491882	0.000115942
k__Bacteria;p__Firmicutes;c__Clostridia;o__Clostridiales;f__[Mogibacteriaceae];g__	0	0	0.0027367	0.00839116	0.00783663	0.000436652	0	7.22883e-05	0.00349078	0.00157015	0	0.00173552	0.00175518	0.00107035	0.00600995	0	0	0	3.89636e-05	0.000104102	0.00472248	0	0	0.00218676	0.000611885	0.000482233	0.00061003	0	0	0	0	0	0	0.00316699	0.00017229	0.00142355	0.00257208	0.000317319	0.00209869	3.28353e-05	0.00272472	0.00183873	0.0132883	0.000280536	0	0.000665875	0.000614251	0.000241415	0
k__Bacteria;p__Firmicutes;c__Clostridia;o__Clostridiales;f__[Mogibacteriaceae];g__Mogibacterium	0	0	0	0	0	0	0	0	0	0	0	3.09914e-05	0	0	3.13018e-05	0	0	0	0	0	0	0	0	0	0	0	0	0	0	0	0	0	0	0	0	0	0	0	0	0	0	0	0	0	0	0	0	0	0
k__Bacteria;p__Firmicutes;c__Clostridia;o__Clostridiales;f__[Tissierellaceae];Other	0	0	0	0	0	0	0	0	0	0	0	0	0	0	0	0	0	0	0	0	0	0	0	0	0	0	0	0	0	0	0	0	0	0	0	3.02883e-05	0	0	0	0	5.56065e-05	0	5.12072e-05	0	0	0	0	0	0
k__Bacteria;p__Firmicutes;c__Clostridia;o__Clostridiales;f__[Tissierellaceae];g__	0	0	0.000349365	2.90352e-05	0	0	0	0	0	0.000125612	0	0	0	0	0.000657339	0	0	0	0	3.47005e-05	9.44495e-05	0	0	0	0.000215959	0	0	0	0	0	0	0	0	0	0	0	0	0	0	0	0	0	0	0	0	0	0	0	0
k__Bacteria;p__Firmicutes;c__Clostridia;o__Clostridiales;f__[Tissierellaceae];g__1-68	0	0	0	0	0	0	0	0	0	0	0	0	0	0	0	0	0	0	0	0	0	0	0	0	0	0	0	0	0	0	0	0	0	6.14949e-05	0	0	0.00015877	6.34639e-05	0.00145885	9.8506e-05	0	0	0.0168216	0.000196375	0	2.89511e-05	0	0.0016899	0
k__Bacteria;p__Firmicutes;c__Clostridia;o__Clostridiales;f__[Tissierellaceae];g__Anaerococcus	0	0	0	0	0	0	0	3.61441e-05	0	0	0	0	0	0	0	0	0	0	0	0	0	0	0	0	0	0	0	0	0	0	0	0	0	0.000676444	0.000545585	0.00127211	0.00825607	0.00180872	0.0200143	0.000722377	0.0128173	0.000482291	0.0300842	0.00165516	3.33745e-05	8.68533e-05	0.00336375	0.00470759	0.000115942
k__Bacteria;p__Firmicutes;c__Clostridia;o__Clostridiales;f__[Tissierellaceae];g__Finegoldia	0	0	0	0	0	0	0	0.000253009	0	0	0	0	0	0	0	0	0	0	3.89636e-05	0	0	0	0	0	0	0	0	0	0	0	0	0	0	3.07475e-05	0.00106246	0.00314999	0.0187667	0.00193565	0.0728399	0	0.0112047	0.00238131	0.0323886	0.0035067	0	0.000115804	0.00506026	0.0074235	0
k__Bacteria;p__Firmicutes;c__Clostridia;o__Clostridiales;f__[Tissierellaceae];g__Parvimonas	0.00268874	0.00018095	0.00538605	0.00717168	0.0613274	0.00789332	0.00150075	0.000831315	0.00327454	0.00323452	0.130393	0.0137602	0.00685822	0.00227044	0.00669859	0.000878972	0	0.000225564	0	0.000208203	0.0276107	0.00010866	0.000358051	0.00763039	0.000215959	0.00385786	0.00173377	0	0.00161087	0	0	0	0	0.000737939	0.00011486	0	0	6.34639e-05	0.000307125	0	0	0	0.000179225	0	3.33745e-05	0	0	0.000513006	0
k__Bacteria;p__Firmicutes;c__Clostridia;o__Clostridiales;f__[Tissierellaceae];g__Peptoniphilus	0	0	0.00119366	0.000116141	0	0.000100766	0	0.000216865	0	0	0	9.29742e-05	0	0	0	0	0	0.00109023	0	0	0	0	0	0	0	0	0	0	0	0	0	0	0	0.00036897	0.00068916	0.00036346	0.00736695	0.0021895	0.0311476	0.000525365	0.00911947	0.00123587	0.0382006	0.00269315	3.33745e-05	0.000115804	0.0043875	0.0106222	0
k__Bacteria;p__Firmicutes;c__Erysipelotrichi;o__Erysipelotrichales;f__Erysipelotrichaceae;g__	0	0	0	2.90352e-05	0	0	0	0	0	0	0	0	0	0	3.13018e-05	3.38066e-05	0	0	3.89636e-05	0	0.000125933	0	0	0	0	0	0	0	0	0	0.000258093	3.72814e-05	0	0.0221382	0.0260445	0.0209292	0.0053982	0.00688583	0.00967445	0.0498769	2.78033e-05	0.00114544	0.00647771	2.80536e-05	0.00777626	0.00943806	0.0041535	0.0012976	0
k__Bacteria;p__Firmicutes;c__Erysipelotrichi;o__Erysipelotrichales;f__Erysipelotrichaceae;g__Allobaculum	0	0	0	0	0	0	0	0	0	0	0	0	0	0	0	0	0	0	0	0	0	0	0	0	0	0	0	0	0	0	0	0	0	0	0	0	0	0	0	0	0	0	0	0	0	0	0	0	0
k__Bacteria;p__Firmicutes;c__Erysipelotrichi;o__Erysipelotrichales;f__Erysipelotrichaceae;g__Bulleidia	0.00465243	0	0.00110632	0.00876862	0.00403213	0.00134354	0.000153923	0	0.0068271	0.00276347	0	0.00753091	0.00403042	0.0063248	0.00904623	0	0	0.000225564	0	0.000451107	0.00491137	3.62201e-05	0	0.0045131	0.000359932	0.000241116	0.00343543	0	0	0	0	0	0	0.000184485	0	0	0	0.000126928	0	6.56707e-05	0	0	0.000307243	0	0	0	0.0001755	0	0
k__Bacteria;p__Firmicutes;c__Erysipelotrichi;o__Erysipelotrichales;f__Erysipelotrichaceae;g__Catenibacterium	6.04211e-05	0	0	0	0	0	0	0	0	0	0	0	0	3.24349e-05	0	0	0	0	0.0037405	0	0	0	0	0	0	0	0	0.00796885	0	0.00189133	0	0.00234873	0	0	0	0	0	0	0	0	0.00531042	0	0	0.000336644	0	0	0	0	0.00428986
k__Bacteria;p__Firmicutes;c__Erysipelotrichi;o__Erysipelotrichales;f__Erysipelotrichaceae;g__Clostridium	0	0	0	0	0	0	0	0	0	0	0	0	0	0	0	0	0	0	0	0	0	0	0	0	0	0	0	0	0	0	0	0	0	0.000707192	0	0	0	0	0	0	0	0	0	0	0	0	0	0	0
k__Bacteria;p__Firmicutes;c__Erysipelotrichi;o__Erysipelotrichales;f__Erysipelotrichaceae;g__Coprobacillus	0	0	0	0	0	0	0	0	0	0	0	0	0	0	0	0	0	0	0	0	0	0	0	0	0	0	0	0	0	0	0	0	0	0.00980844	0	0	6.35082e-05	0.000602907	0	6.56707e-05	0.000139016	0.00180859	0.00368692	0	0.000100123	0.000723778	0	0.000482829	0
k__Bacteria;p__Firmicutes;c__Erysipelotrichi;o__Erysipelotrichales;f__Erysipelotrichaceae;g__Sharpea	0	0	0.000669617	0	0	0	0	0	3.08918e-05	0	0	0	0	0	0	0	0	0	0	0	3.14832e-05	0	0	0	0	0	0	0	0	0	0	0	0	0	0	0	0	0	0	0	0	0	0	0	0	0	0	0	0
k__Bacteria;p__Firmicutes;c__Erysipelotrichi;o__Erysipelotrichales;f__Erysipelotrichaceae;g__[Eubacterium]	0.000181263	3.61899e-05	0	0	0	0.000335886	0	0	0	0	0.000352068	0	0	6.48698e-05	6.26037e-05	0.00486815	0.00553984	0.00308271	0	0	0.000975978	0	0	0.000930536	0	3.01395e-05	0	0.00763681	0.0050077	0.00907197	0.000147482	0.00555493	0.00739312	0.000184485	0.0210768	0.00148413	0.000508066	0.0022847	0.000332719	0.000164177	0.00219646	0.00840995	0.000716901	0.0330191	0.00180222	0.00115804	0.0240143	0.000150884	0.00428986
k__Bacteria;p__Firmicutes;c__Erysipelotrichi;o__Erysipelotrichales;f__Erysipelotrichaceae;g__cc_115	0	0	0.000145569	0	0	0	0	0	0	0	0	0	3.25034e-05	0	0	0	0	0	0	0	0	0	0	0	0	0	0	0	0	0	0	0	0	0	0	3.02883e-05	0	0	0.000153563	3.28353e-05	0	0	0	0	0	0	0	0.000150884	0
k__Bacteria;p__Fusobacteria;c__Fusobacteriia;o__Fusobacteriales;f__Fusobacteriaceae;g__Fusobacterium	0.00238663	0.00126665	0.031734	0.0471531	0.10864	0.0294572	0.00819641	0.000253009	0.029131	0.030461	0.0642043	0.0319521	0.0512254	0.0108981	0.0147432	6.76133e-05	0	0.00180451	0.00233781	0.00215143	0.0516954	0.0010866	0.000930932	0.0120039	0.00334737	0.0572049	0.00568291	0	0	0.00307742	3.68704e-05	0	0	0.000584202	0.00034458	0.0298037	0.0443287	0.000253855	7.67813e-05	0	0.000305836	0	0.00163863	0.000533019	0.0129493	2.89511e-05	0.0309758	3.01768e-05	0
k__Bacteria;p__Fusobacteria;c__Fusobacteriia;o__Fusobacteriales;f__Leptotrichiaceae;g__Leptotrichia	0.00401801	0.00293138	0.000989868	0.0118463	0.00903977	0.00947199	0.00815793	0.000289153	0.0636063	0.0303354	0	0.0112189	0.00968602	0.00454088	0.00159639	0.000811359	3.92896e-05	0	0	0.00187383	0.00402985	0.00977942	0.000429661	0.00907272	0.00489508	0.00744447	0.00446285	0	0	0	0	0	0	0	0	0	0	0	0	0	0	0	2.56036e-05	0.000112215	0	0	0	0	0
k__Bacteria;p__GN02;c__BD1-5;o__;f__;g__	0	0	0	0	0.000195103	0	0	0	0	0	0	0	0	0	0	0	0	0	0	6.94011e-05	0	0	0	0	0	3.01395e-05	0	0	0	0	0	0	0	0	0	0	0	0	0	0	0	0	0	0	0	0	0	0	0
k__Bacteria;p__Gemmatimonadetes;c__Gemmatimonadetes;o__Gemmatimonadales;f__;g__	0	0	0	0	0	0	0	0	0	0	0	0	0	0	0	0	0	0	0	0	0	0	0	0	0	0	0	0	0	0	0	0	0	0	0	0	0	0	0	0	0	0	0	0	0	0	0	0	0
k__Bacteria;p__Lentisphaerae;c__[Lentisphaeria];o__Victivallales;f__Victivallaceae;g__	0	0	5.82276e-05	0	0	0	0	0	0	0	0	0	0	0	0	0	0	0	0	0	0	0	0	0	0	0	0	0	0	0	0	0	0	0.000461212	0	0	0	0	0	0	0	0.000723436	0	0	0	0	0	0	0
k__Bacteria;p__OD1;c__ZB2;o__;f__;g__	0	0	0	0	0	0	0	0	0	0	0	0	0	0	0	0	0	0	0	0	0	0	0	0	0	0	0	0	0	0	0	0	0	0	0	0	0	0	0	0	0	0	0	0	0	0	0	0	0.00150725
k__Bacteria;p__Proteobacteria;c__Alphaproteobacteria;Other;Other;Other	3.02106e-05	0	0	0	0	0	0	0	0	0	0	0	0	0	0	0	0	0	0	0	0	0	0	0	0	0	0	0	0	0	0	0	0	0	0	0	0	0	0	0	0	0	0	0	0	0	0	0	0
k__Bacteria;p__Proteobacteria;c__Alphaproteobacteria;o__BD7-3;f__;g__	0	0	0	0	0	0	0	0	0	0	0	0	0	0	0	0	0	0	0	0	0	0	0	0	0	0	0	0	0	0	0	0	0	0	0	0	0	0	0	0	0	0	0	0	0	0	0	0	0.00197101
k__Bacteria;p__Proteobacteria;c__Alphaproteobacteria;o__Caulobacterales;f__Caulobacteraceae;Other	0	0	0	0	0	0	0	0	0	0	0	0	0	0	0	0	0	0	0	0	0	0	0	0	0	0	0	0	0	0	0	0	0	0	0	0	0	0	0	0	0	0	0	0	0	0	0	0	0
k__Bacteria;p__Proteobacteria;c__Alphaproteobacteria;o__Caulobacterales;f__Caulobacteraceae;g__	0	0	0	0	0	0	0	0	0	0	0	0	0	0	0	0	0.00290743	0	0.00105202	0	0	0	0	0	0	0	3.21069e-05	0.00169036	0	0	0	0	0.00300011	0	0	0	0	0	0	0	0	0	0	0	0	0	0	0	0
k__Bacteria;p__Proteobacteria;c__Alphaproteobacteria;o__RF32;f__;g__	0	0	0.000262024	0	0	0	0	0	0	0	0	0	0	0	0	0	0	0	0	0	0	0	0	0	0	0	0	0	0	0	0	0	0	0.00012299	0	0	0	0	0	0	0	0	0	0	0	0	0	0	0
k__Bacteria;p__Proteobacteria;c__Alphaproteobacteria;o__Rhizobiales;f__Bartonellaceae;g__	0	0	0	0	0	0	0	0	0	0	0	0	0	0	0	0	0.00231809	0	0	0	0	0	0	0	0	0	0	0	0	0	0	0	0	0	0	0	0	0	0	0	0	0	0	0	0	0	0	0	0
k__Bacteria;p__Proteobacteria;c__Alphaproteobacteria;o__Rhizobiales;f__Bradyrhizobiaceae;g__	0	0	0	0	0	0	0	0	0	0	0	0	0	0	0	0.00020284	0	0	0	0	0	0	0	0	0	0	0	0	0	0	0	0	0	0	0	0	0	0	0	0	0	0	0	0	0	0	0	0	0
k__Bacteria;p__Proteobacteria;c__Alphaproteobacteria;o__Rhizobiales;f__Bradyrhizobiaceae;g__Bradyrhizobium	0	0	0	0	0	0	0	0	0	0	0	0	0	0	0	0	0	0	0.00151958	0	0	0	0	0	0	0	0	0	0	0	0	0	0	0	0	0	0	0	0	0	0	0	0	0	0	0	0	0	0
k__Bacteria;p__Proteobacteria;c__Alphaproteobacteria;o__Rhizobiales;f__Brucellaceae;Other	0.000120842	0	0	0	0	0.000201532	0	3.61441e-05	0	0	0.000224043	0	0	3.24349e-05	0	0.00625423	0.0147729	0.00924812	0.00233781	0	0	0	0	0.00125622	0	0	0	0.00588608	0.00861465	0.00637923	0	0.00603959	0.0102861	0	0	0	0	0	0	0	0	0	0	0	0	0	2.925e-05	0	0.00544928
k__Bacteria;p__Proteobacteria;c__Alphaproteobacteria;o__Rhizobiales;f__Hyphomicrobiaceae;g__Devosia	0	0	0	0	0	0	0	0	0	0	0	0	0	0	0	0	0	0	0	0	0	0	0	0	0	0	0	0	0	0	0	0	0	0	0	0	0	0	0	0	0	0	0	0	0	0	0	0	0
k__Bacteria;p__Proteobacteria;c__Alphaproteobacteria;o__Rhizobiales;f__Hyphomicrobiaceae;g__Parvibaculum	0	0	0	0	0	0	0	0	0	0	0	0	0	0	0	0	0	0	0	0	0	0	0	0	0	0	0	0	0	0	0	0	0	0	0	0	0	0	0	0	0	0	0	0	0	0	0	0	0
k__Bacteria;p__Proteobacteria;c__Alphaproteobacteria;o__Rhizobiales;f__Hyphomicrobiaceae;g__Rhodoplanes	0	0	0	0	0	0	0	0	0	0	0	0	0	0	0	0	0	0	0	0	0	0	0	0	0	0	0	0	0	0	0	0	0	0	0	0	0	0	0	0	0	0	0	0	0	0	0	0	0
k__Bacteria;p__Proteobacteria;c__Alphaproteobacteria;o__Rhizobiales;f__Methylobacteriaceae;g__	0	0	0	0	0	0.00023512	0	0	0	0	0	0	0	0.00012974	0.000187811	0	0.00306459	0.00191729	0.00405221	0	3.14832e-05	0	0	0.00214023	0	0	0	0	0.00311668	0.00307742	0	0.00876114	0.00495553	3.07475e-05	0	0	0	0	0	0	0	0	0	0	0	0	0	0	0.00626087
k__Bacteria;p__Proteobacteria;c__Alphaproteobacteria;o__Rhizobiales;f__Methylobacteriaceae;g__Methylobacterium	0	0	0	0	0	0	0	0	0	0	0	0	0	0	0	0	0.0119048	0	0	0	0	0	0	0	0	0	0	0	0	0	0	0	0	0	0	0	0	0	0	0	0	0	0	0	0	0	0	0	0
k__Bacteria;p__Proteobacteria;c__Alphaproteobacteria;o__Rhizobiales;f__Methylocystaceae;g__Pleomorphomonas	0	0	0	0	0	0	0	0	0	0	0	0	0	0	0	0	0	0	0	0	0	0	0	0	0	0	0	0	0	0	0	0	0	0	0	0	0	0	0	0	0	0	0	0	0	0	0	0	0
k__Bacteria;p__Proteobacteria;c__Alphaproteobacteria;o__Rhizobiales;f__Phyllobacteriaceae;Other	0.0119332	0.00010857	0.0008443	0.000464563	9.75515e-05	0.0150141	3.84808e-05	0.000397586	6.17837e-05	0.000219822	0.0173153	3.09914e-05	0.000682572	0.00869255	0.00600995	0.410581	0.513516	0.477594	0.546503	3.47005e-05	6.29663e-05	3.62201e-05	0	0.109524	7.19865e-05	0.000904186	3.21069e-05	0.527393	0.557116	0.552749	0.00129047	0.566752	0.596352	9.22424e-05	0.000201005	3.02883e-05	0.00161946	0.000190392	0.00212428	6.56707e-05	0.000139016	0	0.000947333	0.000392751	3.33745e-05	0	0.0019305	0.000935482	0.555014
k__Bacteria;p__Proteobacteria;c__Alphaproteobacteria;o__Rhizobiales;f__Phyllobacteriaceae;g__	0	0	0	0	0	3.35886e-05	0	0	0	0	0	0	3.25034e-05	0	0	0	0	0	0	0	0	0	0	0	0	0	0	0	0	0	0	0	2.67867e-05	0	0	0	0	0	0	0	0	0	0	0	0	0	0	0	0
k__Bacteria;p__Proteobacteria;c__Alphaproteobacteria;o__Rhizobiales;f__Phyllobacteriaceae;g__Defluvibacter	3.02106e-05	0	0	0	0	0.000201532	0	0	0	0	0.000288055	0	0	3.24349e-05	0	0.00736984	0.01383	0.00714286	0.00187025	0	0	0	0	0.00214023	0	6.02791e-05	0	0.00329017	0.00549797	0.00711653	0	0.0142042	0.00739312	0	0	0	0	0	0	0	0	0	5.12072e-05	0	0	0	0	0	0.00231884
k__Bacteria;p__Proteobacteria;c__Alphaproteobacteria;o__Rhizobiales;f__Phyllobacteriaceae;g__Phyllobacterium	0	0	0	0	0	0	0	0	0	0	0	0	0	0	0	0	7.85793e-05	7.5188e-05	0	0	0	0	0	0	0	0	0	3.0185e-05	0.000105057	6.41128e-05	0	0.000223689	0	0	0	0	0	0	0	0	0	0	0	0	0	0	0	0	0
k__Bacteria;p__Proteobacteria;c__Alphaproteobacteria;o__Rhizobiales;f__Rhizobiaceae;g__	0	0	0	0	0	0	0	0	0	0	0	0	0	0	0	0	0	0	0	0	0	0	0	0	0	0	0	0	0	0	0	0	0	0	0	0	0	0	0	0	0	0	0	0	0	0	0	0	0
k__Bacteria;p__Proteobacteria;c__Alphaproteobacteria;o__Rhizobiales;f__Rhizobiaceae;g__Agrobacterium	0.000241685	0	0.000116455	0	0	0.000302297	0	0	0	0	0.000352068	0	0	0.000194609	9.39055e-05	0.00696416	0.00538268	0.0127068	0.00822131	0	0	0	0	0.00153538	0	0	0	0.00724441	0.012887	0.0133034	3.68704e-05	0.0121537	0.00048216	0	0	0	6.35082e-05	0	0.000102375	0	0	0	0	0	0	0	0	0	0.0117101
k__Bacteria;p__Proteobacteria;c__Alphaproteobacteria;o__Rhizobiales;f__Xanthobacteraceae;g__Labrys	0	0	0	0	0	0	0	0	0	0	0	0	0	0	0	0	0	0	0	0	0	0	0	0	0	0	0	0	0	0	0	0	0	0	0	0	0	0	0	0	0	0	0	0	0	0	0	0	0
k__Bacteria;p__Proteobacteria;c__Alphaproteobacteria;o__Rhodobacterales;f__Rhodobacteraceae;g__Paracoccus	0	0	0	0	0	0	0	0	0	0	0	0	0	0	0	0	0	0	0	0	0	0	0	0	0	0	0	0	0	0	0	0	0.00128576	0	0	0	0	0	0	0	0	0	0	0	0	0	0	0	0
k__Bacteria;p__Proteobacteria;c__Alphaproteobacteria;o__Rhodobacterales;f__Rhodobacteraceae;g__Rhodobacter	0	0	0	0	0	0	0	0	0	0	0	0	0	0	0	0	0	0	0	0	0	0	0	0	0	0	0	0	0	0	0	0	0	0	0	0	0	0	0	0	0	0	0	0	0	0	0	0	0
k__Bacteria;p__Proteobacteria;c__Alphaproteobacteria;o__Rhodobacterales;f__Rhodobacteraceae;g__Rubellimicrobium	0	0	0	0	0	0	0	0	0	0	0	0	0	0	0	0	0	0	0	0	0	0	0	0	0	0	0	0	0	0	0	0	0	0	0	0	0	0	0	0	0	0	0	0	0	0	0	0	0
k__Bacteria;p__Proteobacteria;c__Alphaproteobacteria;o__Rhodospirillales;f__Acetobacteraceae;g__	0	0	0	0	0	0	0	0	0	0	0	0	0	0	0	0	0	0	0	0	0	0	0	0	0	0	0	0	0	0	0	0	0	0	0	0	0	0	0	0	0	0	0	0	0	0	0	0	0
k__Bacteria;p__Proteobacteria;c__Alphaproteobacteria;o__Rhodospirillales;f__Rhodospirillaceae;g__	0	0	0	0	0	0	0	0	0	0	0	0	0	0	0	0	0	0	0	0	0	0	0	0	0	0	0	0	0	0	0	0	0	0	0	0	0	0	0	0	0	0	0	0	0	0	0	0	0
k__Bacteria;p__Proteobacteria;c__Alphaproteobacteria;o__Rickettsiales;f__mitochondria;g__Zea	0	0	0	0	0	0	0	0	0	0	0	0	0	0	0	0	0	0	0	0	0	0	0.000179025	0	7.19865e-05	0	0	0	0	0	0	0	0	0	0	0	0	0	0	0	0	0	0	0	0	0	0	0	0
k__Bacteria;p__Proteobacteria;c__Alphaproteobacteria;o__Sphingomonadales;Other;Other	0	0	0	0	0	0	0	0	0	0	0	0	0	0	0	0	0	0	0	0	0	0	0	0	0	0	0	0	0	0	0	0.0036163	0	0	0	0	0	0	0	0	0	0	0	0	0	0	0	0	0
k__Bacteria;p__Proteobacteria;c__Alphaproteobacteria;o__Sphingomonadales;f__Erythrobacteraceae;Other	0	0	0	0	0	0	0	0	0	0	0	0	0	0	0	0	0	0	0	0	0	0	0	0	0	0	0	0	0	0	0	0	0	0	0	0	0	0	0	0	0	0	0	0	0	0	0	0	0
k__Bacteria;p__Proteobacteria;c__Alphaproteobacteria;o__Sphingomonadales;f__Sphingomonadaceae;g__Kaistobacter	0	0	0	0	0	0	0	0	0	0	0	0	0	0	0	0	0	0	0	0	0	0	0	0	0	0	0	0	0	0	0	0	0	0	0	0	0	0	0	0	0	0	0	0	0	0	0	0	0
k__Bacteria;p__Proteobacteria;c__Alphaproteobacteria;o__Sphingomonadales;f__Sphingomonadaceae;g__Novosphingobium	0	0	0	0	0	0	0	0	0	0	0	0	0	0	0	0	0	0	0	0	0	0	0	0	0	0	0	0	0	0	0	0	0	0	0	0	0	0	0	0	0	0	0	0	0	0	0	0	0
k__Bacteria;p__Proteobacteria;c__Alphaproteobacteria;o__Sphingomonadales;f__Sphingomonadaceae;g__Sphingobium	0	0	0	0	0	0	0	0	0	0	6.40123e-05	0	0	0	0	0	0	0	0	0	0	0	0	0	0	0	0	0	0	0	0	0	0	0	0	0	0	0	0	0	0	0	0	0	0	0	0	0	0
k__Bacteria;p__Proteobacteria;c__Alphaproteobacteria;o__Sphingomonadales;f__Sphingomonadaceae;g__Sphingomonas	0	0	0	0	0	0	0	0	0	0	0	0	0	0	0	0	0	0	0	0	0	0	0	0	0	0	0	0	0	0	0	0	0	0	0	0	0	0	0	0	0	0	0	0	0	0	0	0	0
k__Bacteria;p__Proteobacteria;c__Betaproteobacteria;Other;Other;Other	0	0	0	0	0	0	0	0	0	0	0	0	0	0	0	0	0	0	0	0	0	0	0	0	0	0	0	0	0	0	0	0	0	0	5.743e-05	0	0	0	0	0	0	0	0	0	0	0	0	0	0
k__Bacteria;p__Proteobacteria;c__Betaproteobacteria;o__Burkholderiales;f__Alcaligenaceae;Other	0.0014199	0	5.82276e-05	2.90352e-05	0	0.00124278	0	3.61441e-05	0	3.14031e-05	0.000992191	0	0	9.73047e-05	0.000406924	0.0124408	0.0281314	0.0150376	0.0215079	0	0	0	0	0.00483878	0	6.02791e-05	0	0.0165414	0.0224121	0.013656	0.000184352	0.0360512	0.0287421	0	0	0	0	0	2.55938e-05	0	0	0	2.56036e-05	2.80536e-05	0	0	5.85001e-05	0.000120707	0.0265507
k__Bacteria;p__Proteobacteria;c__Betaproteobacteria;o__Burkholderiales;f__Alcaligenaceae;g__Sutterella	3.02106e-05	0	0.00046582	0.000203246	0	0.000100766	0	0	3.08918e-05	0	0	0	3.25034e-05	0	0.00159639	0.00338066	3.92896e-05	0.00473684	0.00483148	0	0.000346315	0	0	0.00102359	0.00010798	3.01395e-05	0	0.0030185	0.00336182	0	3.68704e-05	0.00178951	0	0.0130369	0.0149892	0.0405864	0	0.0618773	0.0216011	0.000295518	0.0265799	0.0230595	0.0139284	0.0415194	0	0.0170232	0.0230783	0.0321987	0.000115942
k__Bacteria;p__Proteobacteria;c__Betaproteobacteria;o__Burkholderiales;f__Burkholderiaceae;g__Burkholderia	0	0	0	0	0	0	0	0	0	3.14031e-05	0	0	0	0	0	0.00327924	0	0	0	0	0	0	0	0.000604848	0	0	0	0	0.00346687	0	7.37409e-05	0.00339261	0	0	0	0	0	0	0	0	0	0	0	0	0	0	0	0	0
k__Bacteria;p__Proteobacteria;c__Betaproteobacteria;o__Burkholderiales;f__Burkholderiaceae;g__Lautropia	0.00993928	0.000759988	0.000378479	0.000174211	0.00149579	0.00023512	0	0.000325297	0.000648729	0.000376837	0	0	0.00260027	0.000162174	0.000375622	0.000608519	0	0	0	0.000555209	3.14832e-05	0	0.000966737	0	0.000611885	0.00828838	3.21069e-05	0	0	0	0	0	0	0	0	0	0	0	0	0	0	0	0	0	0	0	2.925e-05	0	0
k__Bacteria;p__Proteobacteria;c__Betaproteobacteria;o__Burkholderiales;f__Comamonadaceae;Other	0	0	0	0	0	0	0	0	0	0	0	0	0	0	0	0.00020284	0.000235738	3.7594e-05	0.000233781	0	0	0	0	0	0	0	0	0.000211295	0.000385208	9.61693e-05	0	0.000372814	0.00024108	0	0	0	0	0	0	0	0	0	0	0	0	0	0	0	0.00255072
k__Bacteria;p__Proteobacteria;c__Betaproteobacteria;o__Burkholderiales;f__Comamonadaceae;g__	0	0	0	2.90352e-05	0	6.71772e-05	0	3.61441e-05	0.000185351	0	0	0	0	6.48698e-05	3.13018e-05	0.00324544	0.00251454	0	0.00338983	0	3.14832e-05	0	0.000250636	4.65268e-05	0	0	0	0	0.00409721	0.00359032	3.68704e-05	0	0.00270545	0	0	0	0	0	0	0	0	0	0	0	0	0	0	3.01768e-05	0
k__Bacteria;p__Proteobacteria;c__Betaproteobacteria;o__Burkholderiales;f__Comamonadaceae;g__Roseateles	0	0	0	0	0	0	0	0	0	0	0	0	0	0	0	0	0	0	0	0	0	0	0	0	0	0	0	0	0	0	0	0	0	0	0	0	0	0	0	0	0	0	0	0	0	0	0	0	0
k__Bacteria;p__Proteobacteria;c__Betaproteobacteria;o__Burkholderiales;f__Oxalobacteraceae;g__	0	0	0	0	0	0	0	0	0	0	0	0	0	0	0	0	0	0	0	0	0	0	0	0	0	0	0	0	0.00276649	0	0	0	0	0	0	0	0	0	0	0	0	0	0	0	0	0	0	0	0
k__Bacteria;p__Proteobacteria;c__Betaproteobacteria;o__Burkholderiales;f__Oxalobacteraceae;g__Cupriavidus	0	0	0	0	0	0	0	0	0	0	0	0	0	0	0	0	0	0	0	0	0	0	0	0	0	0	0	0	0	0	0	0	0	0	0	0	0	0	0	0	0	0	0	0	0	0	0	0	0
k__Bacteria;p__Proteobacteria;c__Betaproteobacteria;o__Burkholderiales;f__Oxalobacteraceae;g__Herbaspirillum	0.000211474	0	2.91138e-05	0	0	3.35886e-05	0	0	0	0	0.000864166	0	0	3.24349e-05	0	0	0.0130442	0.0142481	0.00342879	0	0	0	0	0.0040013	0	0	0	0.0162697	0.00805435	0.00403911	0	0.00667338	0.00487517	0	0	0	0	0	0	0	0	0	2.56036e-05	0	0	0	0	0	0.00475362
k__Bacteria;p__Proteobacteria;c__Betaproteobacteria;o__Burkholderiales;f__Oxalobacteraceae;g__Massilia	0	0	0	0	0	0	0	0	0	0	0	0	0	0	0	0	0	0	0	0	0	0	0	0	0	0	0	0	0	0	0	0	0	0	0	0	0	0	0	0	0	0	0	0	0	0	0	0	0
k__Bacteria;p__Proteobacteria;c__Betaproteobacteria;o__Burkholderiales;f__Oxalobacteraceae;g__Oxalobacter	0	0	0	0	0	0	0	0	0	0	0	0	0	0	0	0	0	0	0	0	0	0	0	0	0	0	0	0	0	0	0	0	0	0.000737939	0	0	0	0	0	0	0	0.000150716	0	0	0	0	0.0022815	0	0
k__Bacteria;p__Proteobacteria;c__Betaproteobacteria;o__Methylophilales;f__Methylophilaceae;Other	0	0	0	0	0	0	0	0	0	0	6.40123e-05	0	0	0	0	0	0	0	0	0	0	0	0	0	0	0	0	0	0	0	0	0.00309436	8.036e-05	0	0	0	0	0	0	0	0	0	0	0	0	0	0	0	0.0013913
k__Bacteria;p__Proteobacteria;c__Betaproteobacteria;o__Neisseriales;f__Neisseriaceae;Other	0.0118425	0.00253329	0.00192151	0.00412299	0.00461744	0.00097407	0	0.000469874	0.000525161	0	0	0	0.000455048	0.000162174	9.39055e-05	0	0	0	0	6.94011e-05	0.00667443	0	0.00121737	0	0	3.01395e-05	0.000192641	0	0	0	0	0	0	0	0	0	0	0	0	0	0	0	0	0	0	0	0	0	0
k__Bacteria;p__Proteobacteria;c__Betaproteobacteria;o__Neisseriales;f__Neisseriaceae;g__	0.000604211	0.0576144	0	0	0.000390206	0.00164584	0	0.00043373	0.00033981	0	0	0.000402888	0.0211272	0.00165418	0	0	0	0	0.00159751	6.94011e-05	0.00314832	0	0.000465466	0	3.59932e-05	0.0208566	0.00780196	0	0	0	0	0	0	0	0	0	0	0	0	0	0	0	0	0	3.33745e-05	0	0	0	0
k__Bacteria;p__Proteobacteria;c__Betaproteobacteria;o__Neisseriales;f__Neisseriaceae;g__Eikenella	0.000120842	7.23798e-05	5.82276e-05	0.000174211	0.000325172	6.71772e-05	0	0.00169877	0.000370702	9.42093e-05	0	0.000185948	0.00786583	0.000227044	0	0	0	0	0	0	0.000125933	0	0.000501271	0.00227981	0	0.00376744	0.000160534	0	0	0	0	0	0	0	0	0	0	0	0	0	0	0	7.68108e-05	0	0	0	0	0	0
k__Bacteria;p__Proteobacteria;c__Betaproteobacteria;o__Neisseriales;f__Neisseriaceae;g__Kingella	0	0	0	0.000638774	0	0	0	0	0.000123567	9.42093e-05	0	0.00043388	0.000812585	0	0	0	0	0	0	0	0	0	0	0.000465268	7.19865e-05	0	3.21069e-05	0	0.00311668	0	0	0	0	0	0	0	0	0	0	0	0	0	0	0	0	0	0	0	0
k__Bacteria;p__Proteobacteria;c__Betaproteobacteria;o__Neisseriales;f__Neisseriaceae;g__Neisseria	0.0541071	7.23798e-05	0.0650693	0.0774948	0.201119	0.0682185	0	0.0109878	0.0763029	0.0545786	0	0.000712803	0.0755054	0.0131037	0.000281717	0.00243408	0.00259312	0	3.89636e-05	0.0458741	0.0207159	0	0.0125676	0.00223329	0.00529101	0.0395129	0.079625	0.00211295	0.0131321	0.00544959	3.68704e-05	0.00596503	2.67867e-05	0	0.000143575	3.02883e-05	3.17541e-05	0	0	0	0	0	5.12072e-05	0	0	0	0	0	0
k__Bacteria;p__Proteobacteria;c__Betaproteobacteria;o__Rhodocyclales;f__Rhodocyclaceae;Other	0	0	0	0	0	0	0	0	0	0	0	0	0	0	0	0	0	0	0	0	0	0	0	0	0	0	0	0	0	0	0	0	0	0	0	0	0	0	0	0	0	0	0	0	0	0	0	0	0
k__Bacteria;p__Proteobacteria;c__Betaproteobacteria;o__Rhodocyclales;f__Rhodocyclaceae;g__Dechloromonas	0	0	0	0	0	0	0	0	0	0	0	0	0	0	0	0	0	0	0	0	0	0	0	0	0	0	0	0	0	0	0	0	0	0	0	0	0	0	0	0	0	0	0	0	0	0	0	0	0
k__Bacteria;p__Proteobacteria;c__Deltaproteobacteria;o__Desulfobacterales;f__Desulfobulbaceae;g__Desulfobulbus	0	0	5.82276e-05	0	3.25172e-05	0	0	3.61441e-05	0	3.14031e-05	0	0.000123966	3.25034e-05	0	0	0	0	0	0	0	0	0	3.58051e-05	0	0.000215959	0	0	0	0	0	0	0	0	0	0	0	0	0	0	0	0	0	0	0	0	0	0	0	0
k__Bacteria;p__Proteobacteria;c__Deltaproteobacteria;o__Desulfovibrionales;f__Desulfovibrionaceae;g__	0	0	0	0	0	0	0	0	0	0	0	0	0	0	0	0	0	0	0	0	0	0	0	0	0	0	0	0	0	0	0	0	0	0	0	0	0	0	7.67813e-05	0	0	0.00382818	5.12072e-05	0.000448858	0	0	0	3.01768e-05	0
k__Bacteria;p__Proteobacteria;c__Deltaproteobacteria;o__Desulfovibrionales;f__Desulfovibrionaceae;g__Bilophila	0	0	0.000174683	0	3.25172e-05	6.71772e-05	0	0	0	0	0	0	0	0	0.000250415	0.00344828	0	0	0	0	0	0	0	0	3.59932e-05	0	0	0	0	0	7.37409e-05	0.00514484	0	0.000707192	0	0.00112067	0	0	0	0.000558201	0	0.000693293	0.0021507	0.00179543	0	0.0107119	0.00166725	0.00350051	0
k__Bacteria;p__Proteobacteria;c__Deltaproteobacteria;o__Desulfovibrionales;f__Desulfovibrionaceae;g__Desulfovibrio	0	0	0.000145569	0	0	0	0	0	0	0	0	0	0	0	0	0	0.0030253	0	0	0	0	0	0	0	3.59932e-05	0	0	0	0	0	0	0.00108116	0	0	0	0.00978314	0.00612854	0.00276068	0.000230344	0	0	0.00295403	0.00122897	0	0	0	0.00155025	0	0.00162319
k__Bacteria;p__Proteobacteria;c__Epsilonproteobacteria;o__Campylobacterales;f__Campylobacteraceae;g__Campylobacter	0.0142896	0.0190721	0.00538605	0.0207311	0.00903977	0.00144431	0.00250125	0.00715654	0.0191221	0.00866725	0.0144988	0.0346794	0.0226224	0.0230936	9.39055e-05	0	0	0	0	6.94011e-05	0.00100746	0.000796842	0.00261377	0.0111199	0.00237555	0.00898158	0.00539395	0.00244499	0	0	0	0	0	0.00209083	2.8715e-05	0	0.00190525	0.000951958	0.0333231	0	0.000417049	0.000150716	0.0198172	0.000981877	0.000533992	0.000231609	0.0004095	0.00199167	0
k__Bacteria;p__Proteobacteria;c__Epsilonproteobacteria;o__Campylobacterales;f__Helicobacteraceae;g__Helicobacter	0	0	0	0	0	0	0	0	0	0	0	0	0	0	0	0	0	0	0	0	0.0118692	0	0	0	0.00190764	0	0	0	0	0	0	0	0	0	0	0	0	0	0	0	0	0	0	0	0	0	0	0	0
k__Bacteria;p__Proteobacteria;c__Gammaproteobacteria;Other;Other;Other	0	3.61899e-05	0	0	0	0	0	0	0	0	6.40123e-05	0	0	0	0	0.00010142	0.000196448	0	7.79271e-05	0	0.00478544	0	0	0.00432699	0	0	0	9.05551e-05	0.00031517	0	0.000958631	0.000223689	0.000187507	0.00036897	0	0	0.00104789	3.17319e-05	5.11876e-05	0.00499097	0	3.01432e-05	0.0172056	0.000392751	0.00363782	0.00581917	0	0	0.000463768
k__Bacteria;p__Proteobacteria;c__Gammaproteobacteria;o__Aeromonadales;f__Aeromonadaceae;g__	0	0	0	0	0	0	0	0	0	0	0	0	0	0	0	0	0	0	0	0	0	0	0	0	0	0	0	0	0	0	0	0	0	0	0	0	0	0	0	0	0	0	0	0	0	0	2.925e-05	0	0
k__Bacteria;p__Proteobacteria;c__Gammaproteobacteria;o__Aeromonadales;f__Succinivibrionaceae;Other	0	0	0	0	0	0	0	0	0	0	0	0	0	0	0	0	0	0	0	0	0	0	0	0	0	0	0	0	0	0	0	0	0	0	0	0	0	0.00609253	0	0	0	0	0	0	0	0	0	0	0
k__Bacteria;p__Proteobacteria;c__Gammaproteobacteria;o__Cardiobacteriales;f__Cardiobacteriaceae;g__Cardiobacterium	0	7.23798e-05	0.000203796	0.000116141	0.000130069	0.000167943	0	0.000108432	0.000154459	0	0	0	0.00117012	3.24349e-05	0.000187811	0	0	0	0	3.47005e-05	0.000283349	0	3.58051e-05	0	0	0.000241116	0.000192641	0	0	0	0	0	0	0	0	0	0	0	0	0	0	0	0	0	0	0	0	0	0
k__Bacteria;p__Proteobacteria;c__Gammaproteobacteria;o__Enterobacteriales;f__Enterobacteriaceae;Other	0.000181263	0	0	0	0	0	0.0465617	0	3.08918e-05	0	0.000384074	0	0	0	0.000156509	0.00233266	0.000275028	3.7594e-05	0.00272745	0	0.00107043	0.0748669	3.58051e-05	0.00130275	0	0	0	0.00298832	0.00280151	0	0.000184352	0.00503299	0	0.000307475	0.0078392	0	0.0271498	0	0.000793407	0.117813	0.0137348	0.00714393	2.56036e-05	2.80536e-05	0.000100123	2.89511e-05	0.112905	0.000271592	0
k__Bacteria;p__Proteobacteria;c__Gammaproteobacteria;o__Enterobacteriales;f__Enterobacteriaceae;g__	0.000634422	3.61899e-05	0.000349365	0.000261316	0	0.000537418	0.258475	3.61441e-05	6.17837e-05	3.14031e-05	0.00361669	0	0	0.000259479	0.000563433	0.0148411	0.0248703	0.022782	0.0494837	3.47005e-05	0.11186	0.442464	7.16102e-05	0.0109338	3.59932e-05	6.02791e-05	0	0.0253856	0.00679367	0.0218625	0.715913	0.00980502	0.0234116	0.0253359	0.0430438	0.000212018	0.0306109	0.00469633	0.00202191	0.128255	0.0807129	0.0462396	0.0207133	0.00448858	0.112839	0.107872	0.002457	0.00126743	0.0182029
k__Bacteria;p__Proteobacteria;c__Gammaproteobacteria;o__Enterobacteriales;f__Enterobacteriaceae;g__Enterobacter	0	0	0	0	0	0	0	0	0	0	0	0	0	0	0	0	0	0	0	0	0	3.62201e-05	0	0	0	0	0	0	0	0	0	0	0	0	0	0	0	0	0	3.28353e-05	0	0	0	0	0	0	0	0	0
k__Bacteria;p__Proteobacteria;c__Gammaproteobacteria;o__Enterobacteriales;f__Enterobacteriaceae;g__Escherichia	0	0	0	0	0	0	0	0	0	0	0	0	0	0	0	0	0	0	0	0	0	0	0	0	0	0	0	0	0	0	0	0	0	0	0	0	0	0	0	3.28353e-05	2.78033e-05	0	0	0	0	5.79022e-05	0	0	0
k__Bacteria;p__Proteobacteria;c__Gammaproteobacteria;o__Enterobacteriales;f__Enterobacteriaceae;g__Klebsiella	0	0	0	0	0	0	0	0	0	0	0	0	0	0	0	0	0	0	0	0	0	0	0	0	0	0	0	0	0	0	0	0	0	0	0	0	0	0	0	0	0	0	0	0	0	0	0	0	0
k__Bacteria;p__Proteobacteria;c__Gammaproteobacteria;o__Enterobacteriales;f__Enterobacteriaceae;g__Morganella	0	0	0	0	0	0	0	0	0	0	0	0	0	0	0	0	0	0	0	0	0	0	0	0	0	0	0	0	0	0	0	0	0	0	0	0	0	0	0	0	0	0	0	0	0	0	0	0	0
k__Bacteria;p__Proteobacteria;c__Gammaproteobacteria;o__Enterobacteriales;f__Enterobacteriaceae;g__Plesiomonas	0	0	0	0	0	0	0	0	0	0	0	0	0	0	0	0	0	0	0	0	0	0	0	0	0	0	0	0	0	0	0	0	0	0	0	0	0	0	0	0	0	0	0	0	0	0	0	0	0
k__Bacteria;p__Proteobacteria;c__Gammaproteobacteria;o__HOC36;f__;g__	0	0	0	0	0	0	0	0	0	0	0	0	0	0	0	0	0	0	0	0	0	0	0	0	0	0	0	0	0	0	0	0	0	0	0	0	0	0	0	0	0	0	0	0	0	0	0	0	0
k__Bacteria;p__Proteobacteria;c__Gammaproteobacteria;o__Oceanospirillales;f__Halomonadaceae;Other	0	0	0	0	0	0	0	0	0	0	0	0	0	6.48698e-05	0	0	0.00648279	0	0	0	0	0	0	0	0	0	0	0	0	0	0	0	0	0	0	0	0	0	0	0	0	0	0	0	0	0	0	0	0
k__Bacteria;p__Proteobacteria;c__Gammaproteobacteria;o__Pasteurellales;f__Pasteurellaceae;Other	0	0	0	0	0.00143075	0	0	0	0	0	0	0	0	0	0	0	0	0	0	0.000104102	0	0	0	0	0	0	0.000770564	0	0	0	0	0	0	0	0	0	0	0	2.55938e-05	0	0	0	5.12072e-05	0	0	0	0	0	0
k__Bacteria;p__Proteobacteria;c__Gammaproteobacteria;o__Pasteurellales;f__Pasteurellaceae;g__Actinobacillus	0	0	0	0	0.0119013	0	0	0	0	0.120588	0	0	0	0.0153093	0	0	0	0	0	0.000971615	0	0	0	0	0.00827844	0	0.0201952	0	0	0	0	0	0	0	0	0	0	0	0	0	0	3.01432e-05	0	0	0	0	0	0	0
k__Bacteria;p__Proteobacteria;c__Gammaproteobacteria;o__Pasteurellales;f__Pasteurellaceae;g__Aggregatibacter	0	0	0	0	0.000325172	0.00762461	0	0.00227708	0.00296562	0.000376837	0	0	0.000617565	6.48698e-05	0	0	0	0	0	0	0.00069263	0	3.58051e-05	0.0033034	0.000359932	0.000361675	0.0014127	0	0	0	0	0	0	0	0	0	0	0	0	6.56707e-05	0	0	0.00117777	5.61073e-05	0	0	0	0	0
k__Bacteria;p__Proteobacteria;c__Gammaproteobacteria;o__Pasteurellales;f__Pasteurellaceae;g__Haemophilus	0.0423854	3.61899e-05	0.0587807	0.062745	0.0530355	0.248925	0	0	0.0354021	0.028671	9.60184e-05	0.0128614	0.0400442	0.0181635	0.00034432	0.00939824	3.92896e-05	0.00357143	0.00187025	0.490041	0.124705	0	3.58051e-05	0.0776997	0.0114458	0.138642	0.127079	0.00259591	0.00430733	3.20564e-05	0.000147482	0	0.00313404	0.000430465	8.6145e-05	0	0.0203544	0	0.0117219	0	0	3.01432e-05	0.00394296	0.00162711	0.000567366	2.89511e-05	0	0.00841934	0.000115942
k__Bacteria;p__Proteobacteria;c__Gammaproteobacteria;o__Pseudomonadales;Other;Other	9.06317e-05	3.61899e-05	0.00023291	0.000377457	0	0.000100766	0.000346327	0	0	0	0.00300858	0	3.25034e-05	0.000162174	0.000156509	0.00294118	0.00487192	0	0.00264952	0	0.0894752	0.000724401	7.16102e-05	0.00893314	0	0	0	0.000694256	0.00273147	0.00442379	0.229482	0.0072326	0.00741991	0.0110383	8.6145e-05	0	0.00511241	0.00291934	0.00217547	0.0673453	0.000111213	0.00123587	0.0205085	0.00288952	0.106932	0.0963782	2.925e-05	0.000633714	0.00486957
k__Bacteria;p__Proteobacteria;c__Gammaproteobacteria;o__Pseudomonadales;f__Moraxellaceae;g__	0	0.000542849	0	0	0	0	0	0	0	0	3.20061e-05	0	0	0	0	0	7.85793e-05	0	0.00237678	0	0.000377798	0	0	0.00390825	0	0	0	0	0	6.41128e-05	0.00121672	7.45629e-05	8.036e-05	0.000153737	0	0.000121153	0.000381049	0	2.55938e-05	0.000131341	0	0	0.0169752	0.000112215	0.000367119	0.000405315	0	0	0.000231884
k__Bacteria;p__Proteobacteria;c__Gammaproteobacteria;o__Pseudomonadales;f__Moraxellaceae;g__Acinetobacter	0	0	0	0	0	0	0	0	0	0	0	0	0	0	0	0	0	0	0	0	0	0	0	0	0	0	0	0	0	0	0	0	0	0	0	0	0	0	0	0	0	0	0	0	0	0	0	0	0
k__Bacteria;p__Proteobacteria;c__Gammaproteobacteria;o__Pseudomonadales;f__Pseudomonadaceae;Other	0	0	0	0	0	0	7.69616e-05	0	0	0	0	0	0	0	0	0	0	0	0	0	0	0.0001811	0	0	0	0	0	0	0	0	0	0	0	3.07475e-05	8.6145e-05	0	9.52623e-05	0	0	3.28353e-05	0	0	5.12072e-05	0	3.33745e-05	8.68533e-05	0	0	0
k__Bacteria;p__Proteobacteria;c__Gammaproteobacteria;o__Pseudomonadales;f__Pseudomonadaceae;g__	0	0	0	0	0	0	0	0	0	0	0	0	0	0	0	0	0	0	0	0	0	0	0	0	0	0	0	0	0	0	0	0	0	6.14949e-05	0	0	3.17541e-05	0	0	0.000394024	5.56065e-05	0	0.000128018	8.41609e-05	0.000100123	0.000173707	0	0	0
k__Bacteria;p__Proteobacteria;c__Gammaproteobacteria;o__Xanthomonadales;f__Xanthomonadaceae;g__Stenotrophomonas	0.000241685	0	0	0	0	0.000604595	0	0	0	0	0.000576111	0	6.50068e-05	0.00012974	0.000125207	0.00493577	0.0126513	0.00274436	0.00381843	0	0	0	3.58051e-05	9.30536e-05	0	0	0	0	0.0025914	0.00785382	0	0.00652425	0.0212418	0	0	0	3.17541e-05	0	0	0	0	0	7.68108e-05	0	0	0	0	0	0.00753623
k__Bacteria;p__SR1;c__;o__;f__;g__	0	0	0	0	0.000130069	0	0	0	0	0	0	0	0.00201521	0	0	0	0	0.00172932	0	0	3.14832e-05	0	3.58051e-05	0	0	0.00220019	0	0	0	0.0019875	0	0	0	0	0	0	0	0	0	0	0	0	0	0	0	0	0	0	0
k__Bacteria;p__Spirochaetes;c__Spirochaetes;o__Sphaerochaetales;f__Sphaerochaetaceae;g__Sphaerochaeta	6.04211e-05	0	0	2.90352e-05	0	0	0.00050025	0.00043373	0	0.000125612	0	0	0	0	0	0	0	0	0	0	0	3.62201e-05	7.16102e-05	0	0	0	0	0	0	0	0	0	0	0	0	0	0	0	0	0	0	0	0	0	0	0	0	0	0
k__Bacteria;p__Spirochaetes;c__Spirochaetes;o__Spirochaetales;f__Spirochaetaceae;g__Treponema	0	0.000253329	0.00774426	0.000290352	0.000975515	0.00161225	0.00050025	3.61441e-05	0.00485002	0.00166436	0.000128025	0.0123346	0.000552558	0.000518958	0	0	0	0.000676692	0	0	0	0	3.58051e-05	0.00116317	0.000539898	3.01395e-05	0	0	0.00273147	0	0	0	0	0	0	0	0	0	0	0	0	0	0	0	0	0	0	0	0
k__Bacteria;p__Synergistetes;c__Synergistia;o__Synergistales;f__Dethiosulfovibrionaceae;g__Jonquetella	0	0	0.000145569	0	0	0	0	0	0	0	0	0	0	0	0	0	0	0	0	0	0	0	0	0	0	0	0	0	0	0	0	0	0	0	0	0	0.000349295	0	0.00168919	0	0	0	0	0	0	0	0	0.000241415	0
k__Bacteria;p__Synergistetes;c__Synergistia;o__Synergistales;f__Dethiosulfovibrionaceae;g__Pyramidobacter	0	0	0.000203796	8.71055e-05	0	0	0	0	3.08918e-05	9.42093e-05	0.00201639	9.29742e-05	0	0	0	0	0	0	0	0	0	0	0	0	0	0	0	0	0	0	0	0	0	0	0	0	0	0	0.000281532	0	2.78033e-05	0.00162773	0.000870523	0	0.00200247	0	0	0	0
k__Bacteria;p__Synergistetes;c__Synergistia;o__Synergistales;f__Dethiosulfovibrionaceae;g__TG5	0	3.61899e-05	0.000902527	8.71055e-05	0	0.000403063	0	0	0.000154459	0.000376837	0	0.000340906	0	0.000227044	0.000438226	0	0	0	0	0	0.000188899	0	0	0	7.19865e-05	0	0.000288962	0	0	0	0	0	0	0	0	0	0	0	0	0	0	0	0	0	0	0	0	0	0
k__Bacteria;p__Synergistetes;c__Synergistia;o__Synergistales;f__Synergistaceae;g__Synergistes	0	0	0	0	0	0	0	0	0	0	0	0	0	0	0	0	0	0	0	0	0	0	0	0	0	0	0	0	0	0	0	0	0	0	0	0	0	0	0.000281532	0	0	0	0.00028164	0	0	0	0	0	0
k__Bacteria;p__TM7;c__TM7-1;o__;f__;g__	0	0	0	0	0	0	0	0	0	0	0	0	0	0	0	0	0	0	0	0	0	0	0	0	0	0	0	0	0	0	0	0	0	0	0	0	0	0	0	0	0	0	0	0	0	0	0	0	0.00197101
k__Bacteria;p__TM7;c__TM7-3;Other;Other;Other	0	0	0	0	0	0	0	0	0	0	0	0	0	0	0	0	0	0	0	0	0	0	0	0	0	0	0	0	0	0	0	0	0	0	0	0	0	0	0	0	0	0	0	0	0	0	0	0	0
k__Bacteria;p__TM7;c__TM7-3;o__;f__;g__	9.06317e-05	0	0.000815186	0.0218925	0.0124866	0	0	0.000397586	0.00370702	0.013786	0	0.00331608	0.00676071	0.0120009	0.00250415	0	0	0	0	0.0181831	0.000503731	0	0.00021483	0.000232634	0.00251953	0.000783628	0.0116869	0	0	0	0	0	0	0	0	0	0	3.17319e-05	2.55938e-05	0	0	3.01432e-05	2.56036e-05	0	0	0	0	3.01768e-05	0
k__Bacteria;p__TM7;c__TM7-3;o__CW040;f__;g__	0	0	0	0	0	0	0	0	0	0	0	0	0	6.48698e-05	0	0	0	0	0	0.000312305	0	0	0	0	0	0	0	0	0	0	0	0	0	0	0	0	0	0	0	0	0	0	0	0	0	0	0	0	0
k__Bacteria;p__TM7;c__TM7-3;o__CW040;f__F16;g__	0.000120842	0	0	0.0058651	0.00559295	0.000167943	0	0	0.000123567	0.00238663	0	0	0	0.0049301	6.26037e-05	0	0	0	0	0.000728711	6.29663e-05	0	0	0	0.000287946	0	0.00218327	3.0185e-05	0	0	0	0	0	0	0	0	0	0	0	0	0	3.01432e-05	0	0	0	0	0	0	0
k__Bacteria;p__TM7;c__TM7-3;o__I025;f__Rs-045;g__	0	0	0.000203796	0.000667809	0	0	0	3.61441e-05	0	0	0	0.000309914	0	3.24349e-05	0	0	0	0	0	0	6.29663e-05	0	3.58051e-05	0	7.19865e-05	0	6.42137e-05	0	0	0	0	0	0	0	0	0	0	0.000126928	0	0	0	0	0	0	0	0	0	3.01768e-05	0.0013913
k__Bacteria;p__Tenericutes;c__Mollicutes;o__Mycoplasmatales;f__Mycoplasmataceae;g__Mycoplasma	0.000694843	0.0754198	0.00177594	0.0010743	0.000130069	0.000268709	0.000538731	7.22883e-05	0.00101943	0.000251225	0	0.000774785	0.00273029	0	0	0	0	0	0	0	0	0	0.000107415	0	0.00010798	0.000180837	0	0	0	0	0	0	0	0	0	0	0	0	0	0	0	0	0	0	0	0	0	0	0
k__Bacteria;p__Tenericutes;c__Mollicutes;o__RF39;f__;g__	0	0	0.000203796	0	0	0.000671772	0	0	0	0	0	0	3.25034e-05	0	0	0	0	0	0	0	0.00132229	0	0	0	0	0	0	0.00172055	0	0	0	0	0	0	0	0	0	0	0	0	0	0	0	0	0	0	0	0	0
k__Bacteria;p__Tenericutes;c__RF3;o__ML615J-28;f__;g__	0	0	0	0	0	0	0	0	0.000185351	3.14031e-05	0	3.09914e-05	0	0	0	0	0	0	0	0	0	0	0	0.000790955	0	0	0	0	0	0	0	0	0	0	0	0	0	0	0	0	0	0	0	0	0	0	0	0	0
k__Bacteria;p__Verrucomicrobia;c__Verrucomicrobiae;o__Verrucomicrobiales;f__Verrucomicrobiaceae;g__Akkermansia	0	0	0	0	0	0	0	0	0	0	0	0	0	0	0	0	0	0	0	0	0	0	0	0	0	0	0	0	0	0	0	0	0	0.00879378	0.0357215	0	0.000285787	0.0332868	0	0	0.000500459	0.0024416	0.000179225	0	0	0	0	0	0
k__Bacteria;p__Verrucomicrobia;c__[Methylacidiphilae];o__S-BQ2-57;f__;g__	0	0	0	0	0	0	0	0	0	0	0	0	0	0	0	0	0	0	0	0	0	0	0	0	0	0	0	0	0	0	0	0	0	0	0	0	0	0	0	0	0	0	0	0	0	0	0	0	0
k__Bacteria;p__[Thermi];c__Deinococci;o__Deinococcales;f__Deinococcaceae;g__Deinococcus	0	0	0	0	0	0	0	0	0	0	0	0	0	0	0	0	0	0	0	0	0	0	0	0	0	0	0	0	0	0	0	0	0	0	0	0	0	0	0	0	0	0	0	0	0	0	0	0	0
k__Bacteria;p__[Thermi];c__Deinococci;o__Deinococcales;f__Trueperaceae;g__Truepera	0	0	0	0	0	0	0	0	0	0	0	0	0	0	0	0	0	0	0	0	0	0	0	0	0	0	0	0	0	0	0	0	0	0	0	0	0	0	0	0	0	0	0	0	0	0	0	0	0.0176232
[truncated: 45 more columns]

## Sheet: Species
	Saliva														Gastric juice													Pancreatic juice						Bile															Feces
Taxonomy	LMRXe887.1	DSxdI631.1	NrIor239.1	KCkj0722.1	KjWtI226.1	CTVkN939.1	BzTis406.1	DVYWE072.1	EaUFm291.1	abvXB111.1	JQKkc537.1	McKob996.1	VsIGs014.1	NSXMc662.1	fjcI017.2	LMRXe887.2	DSxdI631.2	NrIor239.2	KCkj0722.2	KjWtI226.2	CTVkN939.2	BzTis406.2	DVYWE072.2	EaUFm291.2	abvXB111.2	VsIGs014.2	NSXMc662.2	KCkj0722.3	BzTis406.3	abvXB111.3	JQKkc537.3	McKob996.3	VsIGs014.3	fjcI017.4	LMRXe887.4	DSxdI631.4	NrIor239.4	KCkj0722.4	KjWtI226.4	CTVkN939.4	BzTis406.4	DVYWE072.4	EaUFm291.4	abvXB111.4	JQKkc537.4	McKob996.4	VsIGs014.4	NSXMc662.4	fjcI017.5
Unassigned;Other;Other;Other;Other;Other;Other	0.0407238	0.00018095	0.0625946	0.0204408	0.0075765	0.151585	0.00804248	0.0277948	0.0382132	0.0574991	0.026181	0.0188738	0.0374764	0.0187798	0.0449181	0.0146383	0.000196448	0.0131203	0.00335087	0.00211673	0.095457	0.0135825	0.00501271	0.0310334	0.00457114	0.0658549	0.0354781	0.00295813	0.00399216	0.000160282	0.000110611	0.00395183	0.00348227	0.0189404	0.00637473	0.0088442	0.0162899	0.00561655	0.0498823	0.00226564	0.00889704	0.0092841	0.208004	0.00356281	0.0153856	0.0038505	0.0016965	0.0367252	0.0057971
k__Bacteria;Other;Other;Other;Other;Other;Other	0	7.23798e-05	2.91138e-05	0	0	3.35886e-05	0	0.000180721	3.08918e-05	3.14031e-05	0	0	6.50068e-05	0	0	0	0	0	0.00101305	0	9.44495e-05	0	0	0	0	0	0	0	0.00171593	0.00080141	0	0	0	0	0	0	0	0	7.67813e-05	0	0	0	0	0	0	0	0	0	0.00486957
k__Bacteria;p__Acidobacteria;c__[Chloracidobacteria];o__RB41;f__Ellin6075;g__;s__	0	0	0	0	0	0	0	0	0	0	0	0	0	0	0	0	0	0	0	0	0	0	0	0	0	0	0	0	0	0	0	0	0	0	0	0	0	0	0	0	0	0	0	0	0	0	0	0	0
k__Bacteria;p__Actinobacteria;c__Acidimicrobiia;o__Acidimicrobiales;f__;g__;s__	0	0	0	0	0	0	0	0	0	0	0	0	0	0	0	0	0	0	0	0	0	0	0	0	0	0	0	0	0	0	0	0	0	0	0	0	0	0	0	0	0	0	0	0	0	0	0	0	0
k__Bacteria;p__Actinobacteria;c__Actinobacteria;o__Actinomycetales;Other;Other;Other	0	0	0	0	0	0	0	0	0	0	0.000192037	0	0	0	0	0	0.00805438	0.00131579	0	0	0	0	0	0	0	0	0	0.00860273	0.00409721	0.00080141	0	0	0.00835744	0	0	0	3.17541e-05	0	2.55938e-05	0	0	0	0	0	0	0	0	0	0.00150725
k__Bacteria;p__Actinobacteria;c__Actinobacteria;o__Actinomycetales;f__;g__;s__	0	0	0	0	0	0	0	0	0	0	0	0	0	0	0	0	0	0	0	0	0	0	0	0	0	0	0	0	0	0	0	0	0	0	0	0	0	0	0	0	0	0	0	0	0	0	0	0	0
k__Bacteria;p__Actinobacteria;c__Actinobacteria;o__Actinomycetales;f__Actinomycetaceae;Other;Other	9.06317e-05	0	0	0.000319387	0	0	0	7.22883e-05	3.08918e-05	3.14031e-05	0	9.29742e-05	0	9.73047e-05	0	0	0	0	0	0	0	0	0.000286441	0	0	3.01395e-05	0.000321069	0	0	0	0	0	0	0.000584202	0	0.000333172	0.00111139	0.000475979	0.00176597	0	0.00016682	0.000482291	0.0178713	0	0	2.89511e-05	0.000731251	0.0040437	0
k__Bacteria;p__Actinobacteria;c__Actinobacteria;o__Actinomycetales;f__Actinomycetaceae;g__;s__	0.00211474	3.61899e-05	2.91138e-05	0.00148079	9.75515e-05	3.35886e-05	0	0.000108432	3.08918e-05	0.000157015	0.000192037	0.000123966	0	0.000291914	0.00215983	0	0	0	0	3.47005e-05	0.000220382	0	0.000429661	0	3.59932e-05	6.02791e-05	0.000931099	0	0	0	0	0	0	0	0	0	0	0	0	0	0	3.01432e-05	0	0	0	0	0	0	0
k__Bacteria;p__Actinobacteria;c__Actinobacteria;o__Actinomycetales;f__Actinomycetaceae;g__Actinobaculum;s__	0	0	0	0	0	0	0	0	0	0	0	0	0	0	0	0	0	0	0	0	0	0	0	0	0	0	0	0	0	0	0	0	0	0	0	0	0	0	0	0	0	0	0	0	0	0	0	0.000362122	0
k__Bacteria;p__Actinobacteria;c__Actinobacteria;o__Actinomycetales;f__Actinomycetaceae;g__Actinomyces;Other	0.0374611	0	0.000436707	2.90352e-05	0.0011381	0.00513906	0.0155462	0.0176383	0.0129437	0.0210087	0.00732941	0.0230266	0.0296756	0.0594531	0.0296115	0.00341447	0.00200377	0.000338346	0	0.000728711	0.0146712	0.00481727	0.00762648	0.00637417	0.00773855	0.0185358	0.0372761	0	0	0	0	0	0	0.00012299	0.000373295	0	0	0	2.55938e-05	3.28353e-05	0.0016682	0.000120573	2.56036e-05	5.61073e-05	0	2.89511e-05	0.000526501	9.05305e-05	0
k__Bacteria;p__Actinobacteria;c__Actinobacteria;o__Actinomycetales;f__Actinomycetaceae;g__Actinomyces;s__	0.0108154	0.00448755	0.0120822	0.0493307	0.00409716	0.0165592	0.0114673	0.0162287	0.0190294	0.00772516	0.0256049	0.0362909	0.0104336	0.011709	0.200488	0.000946586	0.0022788	0.000977444	0.000584454	0.00284544	0.0720335	0.00297005	0.00852161	0.00725818	0.0021236	0.00367702	0.0170808	0	0.00182098	0.00266068	0	0	0.00109825	0.00196784	8.6145e-05	0.000666344	0.00254033	0.000571175	7.67813e-05	0.000262683	0.00136236	0.000482291	5.12072e-05	0.000196375	3.33745e-05	0.000173707	0.0048555	0.000844951	0
k__Bacteria;p__Actinobacteria;c__Actinobacteria;o__Actinomycetales;f__Actinomycetaceae;g__Actinomyces;s__hyovaginalis	0	0	0	0	0	0	0	0	0	0	0	0	0	9.73047e-05	0	0	0	0	0	0	0	0	0	0	0	0	0.000256855	0	0	0	0	0	0	0	0	0	0	0	0	0	0	0	0	0	0	0	0	0	0
k__Bacteria;p__Actinobacteria;c__Actinobacteria;o__Actinomycetales;f__Actinomycetaceae;g__Mobiluncus;s__	0	0	0	0	0	0	0	0	0	0	0	0	3.25034e-05	0	0	0	0	0	0	0	3.14832e-05	0	0	0	0	0	0	0	0	0	0	0	0	3.07475e-05	0	0	0	0	0	0	0	3.01432e-05	0	0	0	0	0.00014625	0	0
k__Bacteria;p__Actinobacteria;c__Actinobacteria;o__Actinomycetales;f__Beutenbergiaceae;Other;Other	0	0	0	0	0	0	0	0	0	0	0	0	0	0	0	0	0	0	0	0	0	0	0	0	0	0	0	0	0	0	0	0	0	0	0	0	0	0	0	0	0	0	0	0	0	0	0	0	0
k__Bacteria;p__Actinobacteria;c__Actinobacteria;o__Actinomycetales;f__Brevibacteriaceae;g__Brevibacterium;s__	0	0	0	0	0	0	0	0	0	0	0	0	0	0	0	0	0	0	0	0	0	0	0	0	0	0	0	0	0	0	0	0	0	0	0	0	0	0	0	0	0	0	0	0	0	0	0	0	0
k__Bacteria;p__Actinobacteria;c__Actinobacteria;o__Actinomycetales;f__Corynebacteriaceae;g__Corynebacterium;s__	0.00211474	0	0	0	0	0	0.000307846	0.00101204	0.000370702	0.000125612	0.00348867	0	0	0	0.000532131	0.000946586	0	0	3.89636e-05	3.47005e-05	9.44495e-05	0.00014488	0.000107415	0.00167496	0	0	6.42137e-05	0	0	0	0	0	0.00112504	0	8.6145e-05	0.000121153	0.0128922	0.000285587	0.0358569	0	0.0102872	0.00524491	0.0119057	0.00305785	0	2.89511e-05	0.000117	0.0070312	0
k__Bacteria;p__Actinobacteria;c__Actinobacteria;o__Actinomycetales;f__Corynebacteriaceae;g__Corynebacterium;s__durum	0.000120842	7.23798e-05	5.82276e-05	0.000609738	0.00045524	0	0	0	0.000216243	0	0	0.000154957	6.50068e-05	3.24349e-05	6.26037e-05	0	0	0	0	0.000138802	0	0	3.58051e-05	0.00307077	0	0	0.000449496	0	0	0.00118609	0	0	0	0	0	0	0	0	0	0	0	0	0	0	0	0	0	3.01768e-05	0
k__Bacteria;p__Actinobacteria;c__Actinobacteria;o__Actinomycetales;f__Dermabacteraceae;g__Dermabacter;s__	0	0	0	0	0	0	0	0	0	0	0	0	0	0	0	0	0	0	0	0	0	0	0	0	0	0	0	0	0	0	0	0	0	0	0	6.05767e-05	0	0	0.000127969	0	0.00016682	0	0	0	0	2.89511e-05	0	0	0
k__Bacteria;p__Actinobacteria;c__Actinobacteria;o__Actinomycetales;f__Geodermatophilaceae;g__;s__	0	0	0	0	0	0	0	0	0	0	0	0	0	0	0	0	0	0	0	0	0	0	0	0	0	0	0	0	0	0	0	0	0	0	0	0	0	0	0	0	0	0	0	0	0	0	0	0	0
k__Bacteria;p__Actinobacteria;c__Actinobacteria;o__Actinomycetales;f__Geodermatophilaceae;g__Geodermatophilus;s__	0	0	0	0	0	0	0	0	0	0	0	0	0	0	0	0	0	0	0	0	0	0	0	0	0	0	0	0	0	0	0	0	0	0	0	0	0	0	0	0	0	0	0	0	0	0	0	0	0
k__Bacteria;p__Actinobacteria;c__Actinobacteria;o__Actinomycetales;f__Gordoniaceae;g__Gordonia;s__	0	0	0	0	0	0	0	0	0	0	0	0	0	0	0	0	0	0	0	0	0	0	0	0	0	0	0	0	0	0	0	0	0	0	0	0	0	0	0	0	0	0	0	0	0	0	0	0	0
k__Bacteria;p__Actinobacteria;c__Actinobacteria;o__Actinomycetales;f__Microbacteriaceae;Other;Other	0	0	0	0	0	0	0	0	0	0	0	0	0	0	0	0	0	0	0	0	0	0	0	0	0	0	0	0	0	0	0	0	0	0	0	0	0	0	0	0	0	0	0	0	0	0	0	0	0
k__Bacteria;p__Actinobacteria;c__Actinobacteria;o__Actinomycetales;f__Microbacteriaceae;g__;s__	0	0	0	0	0	0	0	0	0	0	0	0	0	0	0	0	0	0	0	0	0	0	0	0	0	0	0	0	0	0	0	0	0	0	0	0	0	0	0	0	0	0	0	0	0	0	0	0	0.000463768
k__Bacteria;p__Actinobacteria;c__Actinobacteria;o__Actinomycetales;f__Microbacteriaceae;g__Candidatus Aquiluna;s__rubra	0	0	0	0	0	0	0	0	0	0	0	0	0	0	0	0	0	0	0	0	0	0	0	0	0	0	0	0	0	0	0	0	0	0	0	0	0	0	0	0	0	0	0	0	0	0	0	0	0.000695652
k__Bacteria;p__Actinobacteria;c__Actinobacteria;o__Actinomycetales;f__Microbacteriaceae;g__Leucobacter;s__	0	0	0	0	0	0	0	0	0	0	0	0	0	0	0	0	0	0	0	0	0	0	0	0	0	0	0	0	0	0	0	0	0	0	0	0	0	0	0	0	0	0	0	0	0	0	0	0	0
k__Bacteria;p__Actinobacteria;c__Actinobacteria;o__Actinomycetales;f__Microbacteriaceae;g__Microbacterium;s__chocolatum	0	0	0	0	0	0	0	0	0	0	0	0	0	0	0	0	0	0	0.00253263	0	0	0	0	0.000232634	0	0	0	0	0	0	0	0	0	0	0	0	0	0	0	0	0	0	0	0	0	0	0	0	0
k__Bacteria;p__Actinobacteria;c__Actinobacteria;o__Actinomycetales;f__Microbacteriaceae;g__Rathayibacter;s__	0	0	0	0	0	0	0	0	0	0	0	0	0	0	0	0	0	0	0	0	0	0	0	0	0	0	0	0	0	0	0	0	0	0	0	0	0	0	0	0	0	0	0	0	0	0	0	0	0
k__Bacteria;p__Actinobacteria;c__Actinobacteria;o__Actinomycetales;f__Micrococcaceae;Other;Other	0	0	0	0	0	0	0	0	0	0	0	0	0	0	0	0	0	0	7.79271e-05	0	0	0	0	0	0	0	0	3.0185e-05	0	0	0	0	0.00267867	0	0	0	0	0	0	0	0	0	0	0	0	0	0	0	0
k__Bacteria;p__Actinobacteria;c__Actinobacteria;o__Actinomycetales;f__Micrococcaceae;g__;s__	0.001148	0	8.73413e-05	0	0	0.00047024	0	0	0	0	0.00121623	0	3.25034e-05	0.000356784	0.00034432	0.0215686	0.040154	0.022406	0.0152737	0	0	0	7.16102e-05	0.00339645	7.19865e-05	0.000180837	0	0.024148	0.029556	0.0373778	3.68704e-05	0.0141297	0.0152148	0	0	0	9.52623e-05	0	0.000153563	0	0	0	0.000128018	0	3.33745e-05	0	5.85001e-05	3.01768e-05	0.0188986
k__Bacteria;p__Actinobacteria;c__Actinobacteria;o__Actinomycetales;f__Micrococcaceae;g__Micrococcus;s__luteus	0	0	0	0	0	0	0	0	0	0	0	0	0	0	0	0	0	0	0	0	0	0	0	0	0	0	0	0	0	0	0	0	0.00953605	0	0	0	0	0	0	0	0	0	0	0	0	0	0	0	0
k__Bacteria;p__Actinobacteria;c__Actinobacteria;o__Actinomycetales;f__Micrococcaceae;g__Renibacterium;s__	0	0	0	0	0	0	0	0	0	0	0	0	0	3.24349e-05	0	0	0	0	0	0	0	0	0	0	0	0	0	0	0	0	0	0	0	0	0	0	0	0	0	0	0	0	0	0	0	0	0	0	0
k__Bacteria;p__Actinobacteria;c__Actinobacteria;o__Actinomycetales;f__Micrococcaceae;g__Rothia;s__dentocariosa	9.06317e-05	7.23798e-05	0.000262024	0.00127755	0.000292654	0.00198173	0.0011929	0.000650595	0.000803188	0.000847883	0.00160031	0.000247931	0.000130014	3.24349e-05	3.13018e-05	0	0	0	0	0.000312305	0.00125933	0.00010866	0.00171864	0.000511795	0.00010798	3.01395e-05	0.000577923	0	0	0	0	0	0	0	0	0	0	0	0	0	5.56065e-05	0	0	0	0	0	0	0	0
k__Bacteria;p__Actinobacteria;c__Actinobacteria;o__Actinomycetales;f__Micrococcaceae;g__Rothia;s__mucilaginosa	0.000302106	3.61899e-05	0.00818097	0.00377457	0.0101128	0.00880021	0.0282834	0.078975	0.00395416	0.00386258	0.0423761	0.00591936	0.00646818	0.0132983	0.0106113	0	0	0.00093985	0	0.00353945	0.00676888	0.00622985	0.0218053	0.00107012	0.00323939	0.00171795	0.0294741	0	0	0	0	0	0	0	2.8715e-05	0	0	0	0.000153563	0	0.000389246	0	2.56036e-05	0	3.33745e-05	2.89511e-05	0.0002925	0	0
k__Bacteria;p__Actinobacteria;c__Actinobacteria;o__Actinomycetales;f__Micromonosporaceae;Other;Other	0	0	0	0	0	0	0	0	0	0	0	0	0	0	0	0	0	0	0	0	0	0	0	0	0	0	0	0	0	0	0	0	0	0	0	0	0	0	0	0	0	0	0	0	0	0	0	0	0
k__Bacteria;p__Actinobacteria;c__Actinobacteria;o__Actinomycetales;f__Micromonosporaceae;g__;s__	0	0	0	0	0	0	0	0	0	0	0	0	0	0	0	0	0	0	0	0	0	0	0	0	0	0	0	0	0	0	0	0	0	0	0	0	0	0	0	0	0	0	0	0	0	0	0	0	0.00127536
k__Bacteria;p__Actinobacteria;c__Actinobacteria;o__Actinomycetales;f__Mycobacteriaceae;g__Mycobacterium;s__	0	0	0	0	0	0	0	0	0	0	6.40123e-05	0	0	0	0	0	0	0	0	0	0	0	0	0	0	0	0	0	0.00479759	0.00336592	0	0	0	0	0	0	0	0	0	0	0	0	0	0	0	0	0	0	0
k__Bacteria;p__Actinobacteria;c__Actinobacteria;o__Actinomycetales;f__Nocardiaceae;Other;Other	0	0	0	0	0	0	0	0	0	0	0	0	0	0	0	0	0	0	0	0	0	0	0	0	0	0	0	0	0	0	0	0	0	0	0	0	0	0	0	0	0	0	0	0	0	0	0	0	0
k__Bacteria;p__Actinobacteria;c__Actinobacteria;o__Actinomycetales;f__Nocardiaceae;g__Nocardia;s__	0	0	0	0	0	0	0	0	0	0	0	0	0	0	0	0	0	0	0	0	0	0	0	0	0	0	0	0	0	0	0	0	0	0	0	0	0	0	0	0	0	0	0	0	0	0	0	0	0
k__Bacteria;p__Actinobacteria;c__Actinobacteria;o__Actinomycetales;f__Nocardiaceae;g__Rhodococcus;Other	0	0	0	0	0	0	0	0	0	0	0	0	0	0	0	0	0.000432186	3.7594e-05	0	0	0	0	0	0	0	0	0	0.000150925	0.000175095	3.20564e-05	0	0	0.000214293	0	0	0	0	0	0	0	0	0	0	0	0	0	0	0	0
k__Bacteria;p__Actinobacteria;c__Actinobacteria;o__Actinomycetales;f__Nocardiaceae;g__Rhodococcus;s__fascians	0	0	0	0	0	0	0	0	0	0	0	0	0	0	0	0	0	0	0	0	0	0	0	0	0	0	0	0	0	0	0	0	0	0	0	0	0	0	0	0	0	0	0	0	0	0	0	0	0
k__Bacteria;p__Actinobacteria;c__Actinobacteria;o__Actinomycetales;f__Nocardioidaceae;g__;s__	0	0	0	0	0	0	0	0	0	0	0	0	0	0	0	0	0	0	0	0	0	0	0	0	0	0	0	0	0	0	0	0	0	0	0	0	0	0	0	0	0	0	0	0	0	0	0	0	0
k__Bacteria;p__Actinobacteria;c__Actinobacteria;o__Actinomycetales;f__Nocardioidaceae;g__Friedmanniella;s__	0	0	0	0	0	0	0	0	0	0	0	0	0	0	0	0	0	0	0	0	0	0	0	0	0	0	0	0	0	0	0	0	0	0	0	0	0	0	0	0	0	0	0	0	0	0	0	0	0
k__Bacteria;p__Actinobacteria;c__Actinobacteria;o__Actinomycetales;f__Nocardioidaceae;g__Propionicimonas;s__	0	0	0	0	0	0	0	0	0	0	0	0	0	0	0	0	0	0	0	0	0	0	0	0	0	0	0	0	0	0	0	0	0	0	0	0	0	0	0	0	0	0	0	0	0	0	0	0	0.0035942
k__Bacteria;p__Actinobacteria;c__Actinobacteria;o__Actinomycetales;f__Promicromonosporaceae;g__Cellulosimicrobium;s__	0	0	0	0	0	0	0	0	0	0	0	0	0	0	0	0	0.00432186	0	0	0	0	0	0	0	0	0	0	0	0	0	0	0	0	0	0	0	0	0	0	0	0	0	0	0	0	0	0	0	0
k__Bacteria;p__Actinobacteria;c__Actinobacteria;o__Actinomycetales;f__Propionibacteriaceae;g__;s__	0.000241685	0	2.91138e-05	0.000522633	0.000130069	0.000537418	0	0.000253009	0	3.14031e-05	0.000384074	0	9.75102e-05	0	0.0034745	0	0	0	0	0.000242904	0.000535214	3.62201e-05	0.000358051	0.000372214	0	0	3.21069e-05	0	0	0	0	0	0	9.22424e-05	0	0	0	0	0	0	0	0	0	0	0	0	0	0	0
k__Bacteria;p__Actinobacteria;c__Actinobacteria;o__Actinomycetales;f__Propionibacteriaceae;g__Propionibacterium;Other	0	0	0	0	0	0	0	0	0	0	0	0	0	0	0	0	0	0	0	0	0	0	0	0	0	0	0	0	0	0	0	0	0	0	0	0	0	0	0	0	0	0	5.12072e-05	0	0	0	0	0	0
k__Bacteria;p__Actinobacteria;c__Actinobacteria;o__Actinomycetales;f__Propionibacteriaceae;g__Propionibacterium;s__acnes	0	3.61899e-05	2.91138e-05	0	0	0	0	0.000289153	3.08918e-05	0	0	0	0	0	3.13018e-05	0	0	0	0.000818235	0	0	0	0	0	0	0	0	0	0.0012957	0.000480846	0	0	0	0	0	0	0.000666836	0	0.000127969	0	0	0	0	0	0	0	0	0	0.0035942
k__Bacteria;p__Actinobacteria;c__Actinobacteria;o__Actinomycetales;f__Pseudonocardiaceae;g__Pseudonocardia;s__	0	0	0	0	0	0	0	0	0	0	0	0	0	0	0	0	0	0.00195489	0	0	0	0	0	0	0	0	0	0	0	0	0	0	0	0	0	0	0	0	0	0	0	0	0	0	0	0	0	0	0
k__Bacteria;p__Actinobacteria;c__Actinobacteria;o__Actinomycetales;f__Sporichthyaceae;g__;s__	0	0	0	0	0	0	0	0	0	0	0	0	0	0	0	0	0	0	0	0	0	0	0	0	0	0	0	0	0	0	0	0	0	0	0	0	0	0	0	0	0	0	0	0	0	0	0	0	0
k__Bacteria;p__Actinobacteria;c__Actinobacteria;o__Bifidobacteriales;f__Bifidobacteriaceae;g__Bifidobacterium;Other	0	0	0	0	0	0	0	0	0	0	0	0	0	0	0.000500829	0	0	0	0	0	0	0	0	0	0	0	0	0	0	0	0	0	0	0	0	0	0	0	0	0	0	0	0	0	0	0	0.00160875	0.000150884	0
k__Bacteria;p__Actinobacteria;c__Actinobacteria;o__Bifidobacteriales;f__Bifidobacteriaceae;g__Bifidobacterium;s__	0	0	5.82276e-05	8.71055e-05	0	0	0.000654173	0.000108432	3.08918e-05	0	0	0.00065082	0.000422544	9.73047e-05	0.000626037	0	0	0	3.89636e-05	0	0	0.000760622	3.58051e-05	0.000837482	0.000251953	0	0.000128427	0	0	0	0.000516186	0	0	0.0329613	0.0194401	0.0516719	0	0.000349051	0.0118499	0.00180594	0.000417049	0.000361718	0.000204829	0.000757448	0	0.00555861	0.00587926	0.000995836	0
k__Bacteria;p__Actinobacteria;c__Actinobacteria;o__Bifidobacteriales;f__Bifidobacteriaceae;g__Bifidobacterium;s__adolescentis	3.02106e-05	0	0.000262024	0.00121948	0	6.71772e-05	0.000115442	0.000144577	0	3.14031e-05	0	0.000340906	3.25034e-05	0.00120009	0.000469528	0	0	0	0	0	0	0.00010866	0.000250636	0	7.19865e-05	9.04186e-05	0.000674244	0	0	3.20564e-05	0.000147482	0	0	0	0.0498205	3.02883e-05	0	0	2.55938e-05	0	0.000278033	0.0017483	0.000256036	0.000168322	0	0.0116094	0.0172868	0.00256503	0.00231884
k__Bacteria;p__Actinobacteria;c__Actinobacteria;o__Bifidobacteriales;f__Bifidobacteriaceae;g__Bifidobacterium;s__longum	0.0120842	0	0.000436707	0.00124851	3.25172e-05	0	0	0	0	0	3.20061e-05	0.000154957	0	0	0.000782546	0	0	0	0	0	0	0	0	0	0	0	0	3.0185e-05	0	0	0.00398201	0	0	0.000184485	0.00045944	0.0398595	0.0332783	0.000349051	0.00708948	0.000722377	0	0.00238131	0.00110096	0.000448858	3.33745e-05	0.00778785	0.000468	0.000362122	0
k__Bacteria;p__Actinobacteria;c__Actinobacteria;o__Bifidobacteriales;f__Bifidobacteriaceae;g__Scardovia;s__	0.000362527	7.23798e-05	8.73413e-05	0.000987195	0	0	0.000962019	0.000650595	0	0	0	0.00021694	6.50068e-05	0	0.000719942	0	0	0	0	0	0	0	0.000501271	0	0	0	0	0	0	0	0	0	0	0.000153737	0	0	0	0	0	0	0	3.01432e-05	0	0	0	0	5.85001e-05	0	0
k__Bacteria;p__Actinobacteria;c__Coriobacteriia;o__Coriobacteriales;f__Coriobacteriaceae;Other;Other	0	0	0	0	0	0	0	0	0	0	0	0	0	0	0	0	0	0	0	0	0	0	0	0	0	0	0	0	0	0	0.000221223	0	0	0.00147588	0.00806892	0.00523988	0.012003	0.00710795	0.00227785	0.00183878	0.000305836	0.000512434	0.00268838	5.61073e-05	0.000600741	0.00367679	0.001521	0.00135796	0
k__Bacteria;p__Actinobacteria;c__Coriobacteriia;o__Coriobacteriales;f__Coriobacteriaceae;g__;s__	0.000211474	3.61899e-05	0.000553162	0.00133562	0	0	0.000538731	0.000397586	0	0	0	0.00207642	3.25034e-05	0.000583828	3.13018e-05	0	0	0	0	0	6.29663e-05	0.00014488	0.000393856	4.65268e-05	0	0	0.000321069	0	0	0	0	0	0	0.000676444	0.00413496	0.000878362	0	0	0.000332719	3.28353e-05	0.00464315	0.00434062	0.000128018	0.00286147	0.00287021	0.00144756	0.00289575	0.000422476	0
k__Bacteria;p__Actinobacteria;c__Coriobacteriia;o__Coriobacteriales;f__Coriobacteriaceae;g__Adlercreutzia;s__	0	0	0	0	0	0	0	0	0	0	0	0	6.50068e-05	0	0	0	0	0	0	0	3.14832e-05	0	0	0	0	0	0	0	0	0.00294919	0	0	0	0.00135289	0	6.05767e-05	0	0	0.000307125	6.56707e-05	2.78033e-05	0.000150716	0.000153622	0	0	0	0	0	0
k__Bacteria;p__Actinobacteria;c__Coriobacteriia;o__Coriobacteriales;f__Coriobacteriaceae;g__Atopobium;s__	0.00531706	3.61899e-05	0.00349365	0.0037165	0.000357689	0.00023512	0.000115442	0.00784328	0.00877328	0.00091069	0	0.0126135	0.00325034	0.011936	0.00369362	0	0	0	0	0.000104102	0.00450209	0.00014488	0.0113502	0.00172149	0.000251953	0.000180837	0.00661401	0	0	0	0	0	0	0	5.743e-05	0	0	3.17319e-05	0	0	0	3.01432e-05	5.12072e-05	0	0	0	0.00137475	6.03537e-05	0
k__Bacteria;p__Actinobacteria;c__Coriobacteriia;o__Coriobacteriales;f__Coriobacteriaceae;g__Collinsella;s__	0	0	0	0	0	0	0	0	0	0	0	0	0	3.24349e-05	0	0	0	0	0	0	0	0	0	0	0	0	0	0	0	0	0	0	0	0	0	0	0	0.0163419	0	0	0	0	0	0.000196375	0	0	0.000936001	0	0
k__Bacteria;p__Actinobacteria;c__Coriobacteriia;o__Coriobacteriales;f__Coriobacteriaceae;g__Collinsella;s__aerofaciens	0	0	0.000640503	0.000290352	0	6.71772e-05	0	0	0	0	0	0	9.75102e-05	0	0	3.38066e-05	0	0	0	0	0	0	0	0	0	0	0	0	0	0.00227601	0	0	0	0.00614949	2.8715e-05	0.00923795	0	0.00288761	0.0331951	0.0305369	0.00861901	0.0144687	0.00696418	0.0065365	0	0.0146493	0.0248918	0.0279136	0
k__Bacteria;p__Actinobacteria;c__Coriobacteriia;o__Coriobacteriales;f__Coriobacteriaceae;g__Collinsella;s__stercoris	0	0	0	0	0	0	0	0	0	0	0	0	0	0	0	0	0	0	0	0	0	0	0	0	0	0	0	0	0	0	0	0	0	0	0	0	0	0.000698102	0	0	0	0	0	0	0	0	0	0	0
k__Bacteria;p__Actinobacteria;c__Coriobacteriia;o__Coriobacteriales;f__Coriobacteriaceae;g__Eggerthella;s__lenta	0	0	0	0	0	0	0	0	0	0	0	0	0	0	0	0	0	0	0	0	0	0	0	0	0	0	0	0	0	0	0	0	0	0	0	0	0	9.51958e-05	0	0	0	0	2.56036e-05	0	0	2.89511e-05	0	0	0
k__Bacteria;p__Actinobacteria;c__Coriobacteriia;o__Coriobacteriales;f__Coriobacteriaceae;g__Slackia;s__	6.04211e-05	0	0.000873413	0.000406492	0	0	0	0	0	0.000188419	0	0.000464871	0	0	0.000219113	0	0	0	0	0	0	0	0	0.000232634	3.59932e-05	0	3.21069e-05	0	0	0	0	0	0	0	0.000258435	0	6.35082e-05	3.17319e-05	0.00107494	0	0.00100092	3.01432e-05	7.68108e-05	0.00137463	0	0	0	0.000935482	0
k__Bacteria;p__Actinobacteria;c__Rubrobacteria;o__Rubrobacterales;f__Rubrobacteraceae;g__Rubrobacter;s__	0	0	0	0	0	0	0	0	0	0	0	0	0	0	0	0	0	0	0	0	0	0	0	0	0	0	0	0	0	0	0	0	0	0	0	0	0	0	0	0	0	0	0	0	0	0	0	0	0
k__Bacteria;p__Actinobacteria;c__Thermoleophilia;o__Solirubrobacterales;f__;g__;s__	0	0	0	0	0	0	0	0	0	0	0	0	0	0	0	0	0	0	0	0	0	0	0	0	0	0	0	0	0	0	0	0	0	0	0	0	0	0	0	0	0	0	0	0	0	0	0	0	0
k__Bacteria;p__Actinobacteria;c__Thermoleophilia;o__Solirubrobacterales;f__Patulibacteraceae;g__;s__	0	0	0	0	0	0	0	0	0	0	0	0	0	0	0	0	0	0	0	0	0	0	0	0	0	0	0	0	0	0	0	0.00052194	0	0	0	0	0	0	0	0	0	0	0	0	0	0	0	0	0
k__Bacteria;p__Actinobacteria;c__Thermoleophilia;o__Solirubrobacterales;f__Solirubrobacteraceae;g__;s__	0	0	0	0	0	0	0	0	0	0	0	0	0	0	0	0	0	0	0	0	0	0	0	0	0	0	0	0	0	0	0	0	0	0	0	0	0	0	0	0	0	0	0	0	0	0	0	0	0
k__Bacteria;p__Armatimonadetes;c__Armatimonadia;o__Armatimonadales;f__Armatimonadaceae;g__;s__	0	0	0	0	0	0	0	0	0	0	0	0	0	0	0	0	0	0	0	0	0	0	0	0	0	0	0	0	0	0	0	0	0	0	0	0	0	0	0	0	0	0	0	0	0	0	0	0	0
k__Bacteria;p__Bacteroidetes;c__Bacteroidia;o__Bacteroidales;Other;Other;Other	6.04211e-05	0	0.000174683	8.71055e-05	0	0	7.69616e-05	0.000144577	6.17837e-05	0	0	9.29742e-05	0	3.24349e-05	0	0	0.00192519	0	0	0	3.14832e-05	0	3.58051e-05	0	3.59932e-05	0	0	0	0	0	0.000589927	0	2.67867e-05	3.07475e-05	0.00255564	0.000121153	0.00015877	0.000856762	0	0	0.00261351	0.00238131	7.68108e-05	0.000533019	0	8.68533e-05	0.00020475	0.000301768	0
k__Bacteria;p__Bacteroidetes;c__Bacteroidia;o__Bacteroidales;f__;g__;s__	0	0	0.00267847	0.000174211	6.50343e-05	6.71772e-05	0.000115442	0.000686739	0.000803188	0	0.00140827	0.00452475	6.50068e-05	0.000227044	0	0	0	0.00056391	0	0	0	0	0.000358051	0	0	3.01395e-05	0	0	0	0	0	0	0	0	0	0	0	0	0	0	0	0.00581763	0	0	0	0	0	0	0
k__Bacteria;p__Bacteroidetes;c__Bacteroidia;o__Bacteroidales;f__Bacteroidaceae;g__Bacteroides;Other	0.000120842	0	0.00142658	0	0	0	0	0	0	0	9.60184e-05	3.09914e-05	0.000325034	6.48698e-05	0.00237894	6.76133e-05	0	0.00654135	3.89636e-05	0	0.000283349	0	3.58051e-05	0.000372214	0	3.01395e-05	0	0.00153944	0	0.00487258	0.0032446	0.00693435	0.00589307	0.00713341	0.0237473	0.00308941	0.0319764	0.000761566	0.0961302	0.293285	8.34098e-05	0.0341824	0.0169496	0.00221624	0.014351	0.0422397	0.0722768	0.0722433	0
k__Bacteria;p__Bacteroidetes;c__Bacteroidia;o__Bacteroidales;f__Bacteroidaceae;g__Bacteroides;s__	0.000483369	3.61899e-05	0.0152847	0.00246799	3.25172e-05	0.000738949	3.84808e-05	0.000144577	0.000278027	9.42093e-05	0.0010242	0.000123966	0.00331535	0.00126496	0.013272	0.010311	0.0186233	0.0146617	0.0238067	0	0.00626515	3.62201e-05	0	0.00181454	0	6.02791e-05	3.21069e-05	0.0103837	0.0175095	0.0155794	0.0153012	0.0262461	0.014813	0.112351	0.265757	0.247123	0.303982	0.2959	0.0223946	0.0377935	0.0742625	0.0822306	0.102389	0.0807384	0.0957181	0.149851	0.128408	0.174965	0.0184348
k__Bacteria;p__Bacteroidetes;c__Bacteroidia;o__Bacteroidales;f__Bacteroidaceae;g__Bacteroides;s__caccae	3.02106e-05	0	0.000116455	0.000261316	0	0	0	0	0	0	0	3.09914e-05	6.50068e-05	0	0	0	0.00204306	0	0.00187025	0	0	0	0	0	0	0	0	0.00591627	0	0	0	0.00257242	0	0	0	0	0	0.0353811	0	0.000459695	0.00289154	0.00762622	0.00724582	0.0305504	0	0.00995918	0	0.00497918	0
k__Bacteria;p__Bacteroidetes;c__Bacteroidia;o__Bacteroidales;f__Bacteroidaceae;g__Bacteroides;s__coprophilus	0	0	0	0	0	0	0	0	0	0	0	0	0.00100761	0	0	0	0	0	0	0	0	0	0	0	0	0	0	0	0	0	0	0	0	0	0	0	0	0	0	0	0.00472655	0	0	0	3.33745e-05	0	0	0	0
k__Bacteria;p__Bacteroidetes;c__Bacteroidia;o__Bacteroidales;f__Bacteroidaceae;g__Bacteroides;s__coprosuis	0	0	0	0	0	0	0	0	0	0	0	0	0	0	0	0	0	0	0	0	0	0	0	0	0	0	0	0	0	0	0	0	0	0	0	0	0	0	0	0	0	0	0	0	0.00203584	0	0	0	0
k__Bacteria;p__Bacteroidetes;c__Bacteroidia;o__Bacteroidales;f__Bacteroidaceae;g__Bacteroides;s__eggerthii	0	0	0	0.000116141	0	0	0	0	0	0	0	0	0	0	0	0	0	0	0	0	0	0	0	0	0	0	0	0	0	0	0	0	0	0	0	0	0	0.0290347	0	0	0	0	0.0021251	5.61073e-05	0	0	0	0	0
k__Bacteria;p__Bacteroidetes;c__Bacteroidia;o__Bacteroidales;f__Bacteroidaceae;g__Bacteroides;s__fragilis	0	0	0	0	0	0	0	0	0	0	0	0	0	0	0	0	0	0	0	0	0	0	0	0	0	0	0	0	0	0	0	0	0	0	0	0	0	0	0	0.000361189	0	3.01432e-05	0	0	0	0	5.85001e-05	0	0
k__Bacteria;p__Bacteroidetes;c__Bacteroidia;o__Bacteroidales;f__Bacteroidaceae;g__Bacteroides;s__ovatus	0	0	0	0	0	0	0	0	0	0	0	0	0	0	0	0	0	0	0	0	0	0	0	0	0	0	0	0	0	0	0	0	0	0	0	0	0	3.17319e-05	0	0	0	3.01432e-05	0.000102414	0	0	0	0	0	0
k__Bacteria;p__Bacteroidetes;c__Bacteroidia;o__Bacteroidales;f__Bacteroidaceae;g__Bacteroides;s__plebeius	0	0	0	0	0	0	0	0	0	0	0	0	0	0	0	0	0	0	0	0	0	0	0	0	0	0	0	0	0	0	0	0	0	0	0	0	0.00203226	3.17319e-05	0	0	0	6.02864e-05	0.00238114	2.80536e-05	0	0	0	0	0
k__Bacteria;p__Bacteroidetes;c__Bacteroidia;o__Bacteroidales;f__Bacteroidaceae;g__Bacteroides;s__uniformis	0.000181263	0	0.0027367	0.000696844	0	0.000201532	0	0	0	0	0.000352068	3.09914e-05	0.00185269	0.000356784	9.39055e-05	0.0147397	0.00652208	0.00924812	0.0137541	3.47005e-05	0.000220382	0	0	0.00116317	0	0	0	0.016632	0.00409721	0.00836673	7.37409e-05	0.0140551	0.028501	0.0187252	0	0.00375575	0.0354058	6.34639e-05	2.55938e-05	0.000426859	0.00970334	0.0215222	0.0146965	0.000869663	0	0.0524594	0.0205628	0.000844951	0.0136812
k__Bacteria;p__Bacteroidetes;c__Bacteroidia;o__Bacteroidales;f__Porphyromonadaceae;g__Dysgonomonas;s__	0	0	0	0	0	0	0	0	0	0	0	0	0	0	0	0	0	0	0	0	0	0	0	0	0	0	0	0	0	0	0	0	0	0	0	0	0	0	0	0	0	0	0	0	0.000133498	0	0	0	0
k__Bacteria;p__Bacteroidetes;c__Bacteroidia;o__Bacteroidales;f__Porphyromonadaceae;g__Paludibacter;s__	0	0	0.000698731	8.71055e-05	9.75515e-05	0.000167943	0	0	0.000154459	3.14031e-05	3.20061e-05	0.00189048	0.00156016	0	0	0	0	0	0	3.47005e-05	0	0	0	0	0	0.000180837	0	0	0	0	0	0	0	0	0	0	0	0	0	0	0	0	0	0	0	0	0	0	0
k__Bacteria;p__Bacteroidetes;c__Bacteroidia;o__Bacteroidales;f__Porphyromonadaceae;g__Parabacteroides;Other	0	0	0	0	0	0	0	0	0	0	0	0	0	0	0	0	0	0	0	0	0	0	0	0	0	0	0	0	0	0	0	0	0	0	2.8715e-05	0.000817785	0	3.17319e-05	0	0	5.56065e-05	0	5.12072e-05	0	0	5.79022e-05	0	6.03537e-05	0
k__Bacteria;p__Bacteroidetes;c__Bacteroidia;o__Bacteroidales;f__Porphyromonadaceae;g__Parabacteroides;s__	0	3.61899e-05	0	0	0	0	0	0	6.17837e-05	0	0	3.09914e-05	0	0	0	0	0.0018859	0	0.00362361	0	9.44495e-05	0	0	0	0	0	0	0.00271665	0.00385208	0	0	0	0	0.00833256	5.743e-05	0.00269566	0	0	0.00721744	0	0.00155698	0.0977543	0.00117777	0.00140268	0	0	0	0	0
k__Bacteria;p__Bacteroidetes;c__Bacteroidia;o__Bacteroidales;f__Porphyromonadaceae;g__Parabacteroides;s__distasonis	3.02106e-05	0	0.00136835	0.000203246	0	6.71772e-05	7.69616e-05	0	0	0	3.20061e-05	0	0	0.000356784	0.0017529	0	0	0.00721805	0.00276641	0	0	0	0	0	0	0	0	0.00374294	0	0.00253246	0.000147482	0.00253514	0.00822351	0.00101467	0.0798851	0.0340744	0.0123523	0.0263058	0.0202703	0.0219012	0.0191564	0.0100678	0.0078091	0.0143074	0	0.0215686	0.00766351	0.020641	0.00301449
k__Bacteria;p__Bacteroidetes;c__Bacteroidia;o__Bacteroidales;f__Porphyromonadaceae;g__Porphyromonas;s__	0.000211474	0.316481	0.0870793	0.0507825	0.105226	0.0191119	0.000192404	0.00140962	0.0357419	0.0266612	3.20061e-05	0.0123966	0.094975	0.0122928	0	0	0	0.00672932	0.00537697	0.00503158	0.000188899	0	0.000322246	0.000744428	0.00154771	0.0865608	0.00324279	0.0127381	0.00668861	0.00144254	0	0.00652425	0.00278581	6.14949e-05	2.8715e-05	0	0	0.000253855	0.00212428	0	0	3.01432e-05	0	2.80536e-05	3.33745e-05	0	0	0	0.0044058
k__Bacteria;p__Bacteroidetes;c__Bacteroidia;o__Bacteroidales;f__Porphyromonadaceae;g__Porphyromonas;s__endodontalis	0	3.61899e-05	0.0120822	0.00348422	0	0.00201532	0	0.000795171	0.0133144	0.00599799	0	0.00551647	0.00900345	0.00690863	0	0	0	0	0	0	3.14832e-05	0	0.000537076	0.000884009	0.00122377	0.000301395	0.000160534	0	0	0	0	0	0	0	0	0	0	0	0	0	0	0	0	0	0	0	0	0	0
k__Bacteria;p__Bacteroidetes;c__Bacteroidia;o__Bacteroidales;f__Porphyromonadaceae;g__Tannerella;s__	0	0.000796178	0.00229999	0.00130658	0	0.000268709	0.000192404	3.61441e-05	0.00108121	0.00163296	0	0.00266526	0.00497302	3.24349e-05	0	0	0	0	0	0	0	3.62201e-05	0.000322246	0	0.000539898	0.00108502	3.21069e-05	0	0	0	0	0	0	0	0	0	0	0	0	0	0	0	0	0	0	0	0	0	0
k__Bacteria;p__Bacteroidetes;c__Bacteroidia;o__Bacteroidales;f__Prevotellaceae;Other;Other	0	0	0	0	0	0	0	0	0	0	0	0	0	0	0	0	0	0	0	0	0	0	0	0	0	0	0	0	0	0	0	0	0	0	0	0	0	0	0	0	0	0.00651093	0	0	0	0	0	0	0
k__Bacteria;p__Bacteroidetes;c__Bacteroidia;o__Bacteroidales;f__Prevotellaceae;g__Prevotella;Other	0.000211474	3.61899e-05	0.000145569	0.000174211	0	0.00047024	0.000307846	3.61441e-05	3.08918e-05	9.42093e-05	0.000224043	0.00021694	0	9.73047e-05	0.000219113	0.0156863	0.0022788	0.00800752	0.0183518	0	0	0	0.000107415	0.00107012	3.59932e-05	3.01395e-05	9.63206e-05	0.0114099	0.00917495	0.015932	0	0.0128994	0.0136344	0.000184485	0	0	0	0	0.000102375	0	0.0884422	0	5.12072e-05	0.139932	0	0	0.0443723	3.01768e-05	0.00765217
k__Bacteria;p__Bacteroidetes;c__Bacteroidia;o__Bacteroidales;f__Prevotellaceae;g__Prevotella;s__	0.0693937	0.00148379	0.0677186	0.114282	0.0449712	0.0122934	0.0282834	0.0307587	0.0806586	0.0368986	0.000256049	0.111259	0.0404017	0.0933152	0.000156509	6.76133e-05	3.92896e-05	0.00210526	0.00467563	6.94011e-05	0.000220382	0.00195588	0.0490172	0.00502489	0.0143973	0.0037373	0.0337764	0.00449757	0.00262642	0	0	0	0	0.00657996	0.00462312	0.0018173	0.0182269	0.00101542	0.102247	3.28353e-05	0.000194623	0.0013263	0.0499526	8.41609e-05	0	0.000202658	0.0042705	0.00057336	0
k__Bacteria;p__Bacteroidetes;c__Bacteroidia;o__Bacteroidales;f__Prevotellaceae;g__Prevotella;s__copri	0.00151053	3.61899e-05	0.000116455	0.000435527	6.50343e-05	0.0011756	3.84808e-05	7.22883e-05	3.08918e-05	6.28062e-05	0.00198438	3.09914e-05	6.50068e-05	0.000486523	0.00084515	0.0496619	0.0536697	0.0419925	0.0963179	0	0	0	7.16102e-05	0.00744428	7.19865e-05	6.02791e-05	3.21069e-05	0.0388481	0.0631741	0.0623818	0.000184352	0.0752339	0.0355727	0	0	0	9.52623e-05	0	0.000383907	3.28353e-05	0.0406206	0	0	0.120098	0	0	0.017082	3.01768e-05	0.0492754
k__Bacteria;p__Bacteroidetes;c__Bacteroidia;o__Bacteroidales;f__Prevotellaceae;g__Prevotella;s__melaninogenica	0.19075	7.23798e-05	0.104111	0.0683197	0.0468572	0.00406422	0.0317082	0.312141	0.125236	0.0719131	0.0319101	0.226857	0.0390366	0.201713	3.13018e-05	0.0157877	0.000117869	0.00233083	0	0.000416406	6.29663e-05	0.00271651	0.233449	0.00483878	0.0868517	0.00322493	0.101907	0	0.00031517	0	0	7.45629e-05	0.00447337	0	0	0	0	0	2.55938e-05	0	2.78033e-05	0	0	0	0	0	0	0	0
k__Bacteria;p__Bacteroidetes;c__Bacteroidia;o__Bacteroidales;f__Prevotellaceae;g__Prevotella;s__nanceiensis	0.00302106	3.61899e-05	0	0.0294997	0.0178844	0.00151149	0	0	0.00349078	0.0030775	0	0	0.0222973	0.00227044	0	0	0	0	0	0.00142272	0.000188899	0	0	0	0.000359932	0.00858977	0.00882938	0	0	0	0	0	0	0	0	0	0	0	0	0	0	0	0	0	0	0	0	0	0
k__Bacteria;p__Bacteroidetes;c__Bacteroidia;o__Bacteroidales;f__Prevotellaceae;g__Prevotella;s__nigrescens	0.000302106	0	2.91138e-05	0.00127755	6.50343e-05	0	7.69616e-05	7.22883e-05	0	0	0	0.00043388	0	0	0	0	0	0	0	0	0	0	0.000179025	0	3.59932e-05	0	0	0	0	0	0	0	0	0	0	0	0	0	0	0	0	0	0	0	0	0	0	0	0
k__Bacteria;p__Bacteroidetes;c__Bacteroidia;o__Bacteroidales;f__Prevotellaceae;g__Prevotella;s__stercorea	0	0	0	0.000783949	0	0	0	0	0	0	0	0	0	0	0	0	0	0	0	0	0	0	0	0	0	0	0	0	0	0	0	0	0.00101789	0	0	0	0	0	2.55938e-05	0	0.126449	0	0	0	0	0.0614053	0	0	0
k__Bacteria;p__Bacteroidetes;c__Bacteroidia;o__Bacteroidales;f__Rikenellaceae;g__;s__	0.000181263	0	0.0031734	0	0	0	0	0	0	3.14031e-05	0.000224043	0.000123966	6.50068e-05	6.48698e-05	0	0.00540906	0.00679711	3.7594e-05	0.0024547	0	3.14832e-05	0	0	0	0	0	0	0.00513146	0.00483261	0	0.000110611	0	0	0.0606033	0.0200144	0.00899564	0.0225137	0.0183093	0.0138974	0.000229847	0.0147913	0.0852751	0.0269094	0.0275487	0	0	0.0510706	0.0115577	0
k__Bacteria;p__Bacteroidetes;c__Bacteroidia;o__Bacteroidales;f__S24-7;g__;s__	0	0	0.00320252	0.000232281	0	0	3.84808e-05	0	0	0	0	0.000154957	0	0	0	0	0	0	0.00249367	0	0	0	0	0	0	0	0	0	0	3.20564e-05	0	0	0	0	5.743e-05	0.000121153	0	0	0.000819001	0.000164177	0.0271638	0.0291485	0.000102414	0.0129608	0	0	0	0.0256805	0
k__Bacteria;p__Bacteroidetes;c__Bacteroidia;o__Bacteroidales;f__[Barnesiellaceae];g__;s__	9.06317e-05	0	0.000727844	0	0	0	0	0	0	0	0	0	0	3.24349e-05	0.000563433	0.00300879	0	0	0	0	0	3.62201e-05	0	0.000372214	0	0	0	0.00419572	0.0154784	0.00253246	3.68704e-05	0.00350446	0	0.0097162	2.8715e-05	0.00454325	0.00565223	0.0294155	0.000767813	6.56707e-05	5.56065e-05	0.00560663	0.00409658	0.00187959	0	0	2.925e-05	0.00902287	0
k__Bacteria;p__Bacteroidetes;c__Bacteroidia;o__Bacteroidales;f__[Odoribacteraceae];g__Butyricimonas;s__	0	0	0.000145569	0.000145176	0	0	0	0	0	0	0	0	0	0	0	0	0.00220022	0	0	0	0	0	0	9.30536e-05	0	0	0	0.00223369	0	0	0	0	0	0.00301325	0	0	0	0	0	0	0.00147357	0.0100678	0.00230432	0.00706952	0	0.0078747	0.0014625	0	0
k__Bacteria;p__Bacteroidetes;c__Bacteroidia;o__Bacteroidales;f__[Odoribacteraceae];g__Odoribacter;s__	0.000151053	0	2.91138e-05	0	0	0	0	0	0	0	0.000128025	3.09914e-05	3.25034e-05	3.24349e-05	0.000187811	0	0	0	0.00148062	0	0	0	0	9.30536e-05	0	0	0	0	0.00283653	0.00269274	0	0	0	0.00264428	0.0074659	0.00106009	0	0.00863108	0.00506757	0.000164177	0.00247449	0.0102788	0.00192027	0.00987488	0	0	0.0100913	0.0036514	0
k__Bacteria;p__Bacteroidetes;c__Bacteroidia;o__Bacteroidales;f__[Paraprevotellaceae];g__;s__	0	0	2.91138e-05	8.71055e-05	0	0	0	0	0	0	0	3.09914e-05	0	0	0	0	0	0	0	0	0	0	0	0	0	0	0	0	0	0	0	0	0	0	0	0	0	0	0	0	0	0	0	0	0	0	0	0	0
k__Bacteria;p__Bacteroidetes;c__Bacteroidia;o__Bacteroidales;f__[Paraprevotellaceae];g__Paraprevotella;s__	0	0	0	0	0	0	0	0	0	0	0	0	0	0	0	0	0	0	0	0	0	0	0	0	0	0	0	0	0	0	0.000184352	0	0	0	0	0	0	0	0	0	0.00447633	0	0	0.00159906	0	0	0.00049725	0.00796668	0
k__Bacteria;p__Bacteroidetes;c__Bacteroidia;o__Bacteroidales;f__[Paraprevotellaceae];g__[Prevotella];s__	0	0	0.0575871	0.0618449	0.0130069	0.00362757	0.0010005	0.0292768	0.0327763	0.0155131	0	0.0183159	0.0773256	0.0515715	0.000313018	0	0	0	3.89636e-05	0.000173503	0	0	0.0262093	0	0.00399525	0.0399952	0.00372439	0.00280721	0	0	0	0	0	0	2.8715e-05	0	3.17541e-05	0	0	0	0	0	0	0	0	0	0	0	0
k__Bacteria;p__Bacteroidetes;c__Bacteroidia;o__Bacteroidales;f__[Paraprevotellaceae];g__[Prevotella];s__tannerae	0	0.00014476	0	0	0.0769031	0.00886739	0.0212414	0.00133733	0.00441753	0.0529456	0	0.000960734	0.0263278	0	0	0	0	0	0	0	0	0.000434641	0.004225	0	0.0122737	0.00241116	0	0	0	0	3.68704e-05	0	0	0	5.743e-05	0	0	0	0	0	0	0.000964582	0.00330287	0	0	0	0.00190125	0	0
k__Bacteria;p__Bacteroidetes;c__Cytophagia;o__Cytophagales;f__Cytophagaceae;g__Hymenobacter;s__	0	0	0	0	0	0	0	0	0	0	0	0	0	0	0	0	0	0	0	0	0	0	0	0	0	0	0	0	0	0	0	0	0	0	0	0	0	0	0	0	0	0	0	0	0	0	0	0	0
k__Bacteria;p__Bacteroidetes;c__Cytophagia;o__Cytophagales;f__Cytophagaceae;g__Pontibacter;s__	0	0	0	0	0	0	0	0	0	0	0	0	0	0	0	0	0	0	0	0	0	0	0	0	0	0	0	0	0	0	0	0	0	0	0	0	0	0	0	0	0	0	0	0	0	0	0	0	0
k__Bacteria;p__Bacteroidetes;c__Cytophagia;o__Cytophagales;f__Cytophagaceae;g__Rhodocytophaga;s__	0	0	0	0	0	0	0	0	0	0	0	0	0	0	0	0	0	0	0	0	0	0	0	0	0	0	0	0	0	0	0	0	0	0	0	0	0	0	0	0	0	0	0	0	0	0	0	0	0
k__Bacteria;p__Bacteroidetes;c__Flavobacteriia;o__Flavobacteriales;f__Flavobacteriaceae;g__Capnocytophaga;s__	0	0.000398089	0.000262024	0.0101623	0.00468247	0.0196829	0.00619541	0.00216865	0.00957647	0.000345434	0.00339265	0.0050516	0.0437496	0.00181635	0	0	0	0	0	0.000763412	0.000220382	0.000325981	0.0021125	0.000511795	0.000215959	0.128696	0.00430232	0	0.00490265	0	0	0	0	0	0	0	0	0	0	0	0	0	0	0	0	0	0	0	0
k__Bacteria;p__Bacteroidetes;c__Flavobacteriia;o__Flavobacteriales;f__Flavobacteriaceae;g__Capnocytophaga;s__ochracea	0	0	0	0	0	0.000738949	3.84808e-05	0.00184335	0.000216243	0.000345434	0.0128025	0.00319212	0.000422544	0.000162174	0	0	0	0	0	0	0	0	0.00300763	0	0.000467912	9.04186e-05	6.42137e-05	0	0	0	0	0	0	0	0	0	0	0	0	0	0	0	0	0	0	0	0	0	0
k__Bacteria;p__Bacteroidetes;c__Flavobacteriia;o__Flavobacteriales;f__Flavobacteriaceae;g__Flavobacterium;s__	0	0	0	0	0	0	0	0	0	0	0	0	0	0	0	0	0	0	0	0	0	0	0	0	0	0	0	0	0	0	0	0	0	0	0	0	0	0	0	0	0	0	0	0	0	0	0	0	0
k__Bacteria;p__Bacteroidetes;c__Flavobacteriia;o__Flavobacteriales;f__[Weeksellaceae];Other;Other	0	0	0	0	0	0	0	0	0	0	0	0	0	0	0	0	0	0	0	0	0	0	0	0	0	0	0	0	0	0	0	0	0	0	0	0	0	0	0	0	0	0	0	0	0	0	0	0	0
k__Bacteria;p__Bacteroidetes;c__Flavobacteriia;o__Flavobacteriales;f__[Weeksellaceae];g__;s__	6.04211e-05	0	0.00151392	0.000929125	0.00497512	0.000167943	0.000346327	0.000795171	0.000679621	0.00160156	0	0	0.00461548	0.000746002	0	0	0	0	0	0.000520508	0	0.000398421	0.000751907	0	0.00010798	0.00268242	0.00629294	0	0	0	0	0	0	0	0	0	0	0	0	0	0	0	0	0	0	0	0	0	0
k__Bacteria;p__Bacteroidetes;c__Flavobacteriia;o__Flavobacteriales;f__[Weeksellaceae];g__Chryseobacterium;s__	0	0	0	0	0	0	0	0	0	0	0	0	0	0	0	0	0.00125727	0	0	0	0	0	0	0	0	0	0	0	0	0	0	0	0	0	0	0	0	0	0	0	0	0	0	0	0	0	0	0	0.0278261
k__Bacteria;p__Bacteroidetes;c__Flavobacteriia;o__Flavobacteriales;f__[Weeksellaceae];g__Cloacibacterium;s__	0	0	0	0	0	0	0	0	0	0	0	0	0	0	0	0	0	0	0	0	0	0	0	0	0	0	0	0	0	0	0	0	0	0	0	0	0	0	0	0	0	0	0	0	0	0	0	0	0.000347826
k__Bacteria;p__Bacteroidetes;c__Sphingobacteriia;o__Sphingobacteriales;f__Sphingobacteriaceae;g__Pedobacter;s__	0	0	0	0	0	0	0	0	0	0	0	0	0	0	0	0	0	0	0	0	0	0	0	0	0	0	0	0	0	0	0	0	0	0	0	0	0	0	0	0	0	0	0	0	0	0	0	0	0
k__Bacteria;p__Bacteroidetes;c__[Saprospirae];o__[Saprospirales];f__Chitinophagaceae;g__;s__	0	0	0	0	0	0	0	0	0	0	0	0	0	0	0	0	0	0	0	0	0	0	0	0	0	0	0	0	0	0	0	0	0	0	0	0	0	0	0	0	0	0	2.56036e-05	0	0	0	0	0	0
k__Bacteria;p__Bacteroidetes;c__[Saprospirae];o__[Saprospirales];f__Saprospiraceae;g__;s__	0	0	0	0	0	0	0	0	0	0	0	0	0	0	0	0	0	0	0	0	0	0	0	0	0	0	0	0	0	0	0	0	0	0	0	0	0	0	0	0	0	0	0	0	0	0	0	0	0.00231884
k__Bacteria;p__Chloroflexi;c__Anaerolineae;o__Anaerolineales;f__Anaerolinaceae;g__SHD-231;s__	3.02106e-05	0	0	0	0	0	0	0	0	0	0	0	0	0	3.13018e-05	0	0	0	0	0	0	0	0	0	0	0	0	0	0	0	0	0	0	0	0	0	0	0	0	0	0	0	0	0	0	0	0	0	0
k__Bacteria;p__Chloroflexi;c__Anaerolineae;o__Caldilineales;f__Caldilineaceae;g__Caldilinea;s__	0	0	0	0	0	0	0	0	0	0	0	0	0	0	0	0	0	0	0	0	0	0	0	0	0	0	0	0	0	0	0	0	0	0	0	0	0	0	0	0	0	0	0	0	0	0	0	0	0
k__Bacteria;p__Cyanobacteria;Other;Other;Other;Other;Other	0	0	0	0	0	0	0	0	0	0	0	0	0	0	0	0	0	0	0	0	0	0	0	0	0	0	0	0	0	0	0	0	0	0	0	0	0	0	0	0	0	0	0	0	0	0	0	0	0
k__Bacteria;p__Cyanobacteria;c__4C0d-2;o__MLE1-12;f__;g__;s__	0	0	0	0	0	0	0	0	0	0	0	0	0	0	0	0	0	0	0	0	0	0	0	0	0	0	0	0	0	0	0	0	0	0	0	0	0	0	0	0	0	0	0	0	0	0	0	0	0
k__Bacteria;p__Cyanobacteria;c__4C0d-2;o__YS2;f__;g__;s__	0	0	0.00023291	0	0	0	0	0	0	0	0	0	0	0	0	0	0	0	0	0	0	0	0	0	0	0	0	0	0.0024163	0	0	0	0	0	0	0	0	0	0	0	0	0	0	0	0	0	0	0	0
k__Bacteria;p__Cyanobacteria;c__Nostocophycideae;o__Nostocales;f__Nostocaceae;g__Cylindrospermopsis;s__	0	0	0	0	0	0	0	0	0	0	0	0	0	0	0	0	0	0	0	0	0	0	0	0	0	0	0	0	0	0	0	0	0	0	0	0	0	0	0	0	0	0	0	0	0	0	0	0	0
k__Bacteria;p__Cyanobacteria;c__Nostocophycideae;o__Stigonematales;f__Rivulariaceae;g__Calothrix;s__	0	0	0	0	0	0	0	0	0	0	0	0	0	0	0	0	0	0	0	0	0	0	0	0	0	0	0	0	0	0	0	0	0	0	0	0	0	0	0	0	0	0	0	0	0	0	0	0	0
k__Bacteria;p__Cyanobacteria;c__Synechococcophycideae;o__Pseudanabaenales;f__Pseudanabaenaceae;g__Leptolyngbya;s__	0	0	0	0	0	0	0	0	0	0	0	0	0	0	0	0	0	0	0	0	0	0	0	0	0	0	0	0	0	0	0	0	0.00104468	0	0	0	0	0	0	0	0	0	0	0	0	0	0	0	0
k__Bacteria;p__Firmicutes;Other;Other;Other;Other;Other	0	0	0	0	0	0	0	0	0	0	0	0	0	0	0	0	0	0	0	0	0	0	0	0	0	0	0	0	0	0	0	0	0	6.14949e-05	0	0	0	0	0	0	0	3.01432e-05	0	0	0	0	0	0	0
k__Bacteria;p__Firmicutes;c__Bacilli;o__Bacillales;Other;Other;Other	6.04211e-05	3.61899e-05	0	0	0	0	0.0030015	3.61441e-05	0.000123567	0	0.0163551	0	0	0	0.000219113	0	0	0	0	0	0	0	0	0.000279161	0.00010798	0	0	0	0	0	0	0	0	0	0	0	0.00187349	0	0.00179156	0	2.78033e-05	3.01432e-05	0.000230432	0.000140268	0	0	2.925e-05	0.00184079	0
k__Bacteria;p__Firmicutes;c__Bacilli;o__Bacillales;f__Alicyclobacillaceae;g__Alicyclobacillus;s__	0	0	0	0	0	0	0	0	0	0	0	0	0	0	0	0	0	0	0	0	0	0	0	0	0	0	0	0	0	0	0	0	0	0	0	0	0	0	0	0	0	0	0	0	0	0	0	0	0
k__Bacteria;p__Firmicutes;c__Bacilli;o__Bacillales;f__Bacillaceae;Other;Other	0	0	0	0	0	0	0.000269365	0	0	0	0.000224043	0	0	0	0	0	0	0	0	0	0	0	0	0	3.59932e-05	0	0	0	0	0	0	0	0	0	0	0	0	0	2.55938e-05	0	0	0	2.56036e-05	0	0	0	0	9.05305e-05	0
k__Bacteria;p__Firmicutes;c__Bacilli;o__Bacillales;f__Bacillaceae;g__Anaerobacillus;s__	0	0	0	0	0	0	0	0	0	0	0	0	0	0	0	0	0	0	0.000896162	0	0	0	0	0	0	0	0	0	0.000455246	0	0	0	0.00913425	0	0	0	0	0	0	0	0	0	0	0	0	0	0	0	0
k__Bacteria;p__Firmicutes;c__Bacilli;o__Bacillales;f__Bacillaceae;g__Anoxybacillus;s__kestanbolensis	0	0	0	0	0	0	0	0	0	0	0	0	0	0	0	0	0	0	0	0	0	0	0	0	0	0	0	0	0	0	0	0	0	0	0	0	0	0	0	0	0	0	0	0	0	0	0	0	0.00382609
k__Bacteria;p__Firmicutes;c__Bacilli;o__Bacillales;f__Bacillaceae;g__Bacillus;s__	0	0	0	0	0	0	0	0	0	0	0	0	0	0	0	0	0	0	0	0	3.14832e-05	0	0	0	0	0	0	0	0	0	0	0	0	0.000215232	0	0	0.000222279	0	2.55938e-05	0	0	6.02864e-05	0	0	0	0	0	0	0
k__Bacteria;p__Firmicutes;c__Bacilli;o__Bacillales;f__Paenibacillaceae;g__Brevibacillus;s__reuszeri	0	0	0	0	0	0	0	0	0	0	0	0	0	0	0	0	0	0	0	0	0	0	0	0	0	0	0	0	0	0	0	0	0	0	0	0	0	0	0	0	0	0	0	0	0	0	0	0	0
k__Bacteria;p__Firmicutes;c__Bacilli;o__Bacillales;f__Paenibacillaceae;g__Paenibacillus;s__	0	0	0	0	0	0	0	0	0	0	0	0	0	0	0	0	0	0	0	0	0	0	0	0	0	0	0	0	0	0	0	0	0	0	0	0	0	0	0	0	0	0	0	0	0	0	0	0	0
k__Bacteria;p__Firmicutes;c__Bacilli;o__Bacillales;f__Planococcaceae;g__;s__	0	0	0	0	0	0	0	0	0	0	0	0	0	0	0	0	0	0	0	0	0	0	0	0	0	0	0	0	0	0	0	0	0	0	0	0	0	0	0	0	0	0	0	0	0	0	0	0	0
k__Bacteria;p__Firmicutes;c__Bacilli;o__Bacillales;f__Planococcaceae;g__Lysinibacillus;s__boronitolerans	0	0	0	0	0	0	0	0	0	0	0	0	0	0	6.26037e-05	0.000845166	0	0	0	0	0	0	0	0	0	0	0	0.0113496	0	0	0	0	0	0	0	0	0	0	0	0	0	0	0	0	0	0	0	0	0
k__Bacteria;p__Firmicutes;c__Bacilli;o__Bacillales;f__Planococcaceae;g__Planococcus;s__maitriensis	0	0	0	0	0	0	0	0	0	0	0	0	0	0	0	0	0	0	0	0	0	0	0	0	0	0	0	0	0	0	0	0	0	0	0	0	0	0	0	0	0	0	0	0	0	0	0	0	0
k__Bacteria;p__Firmicutes;c__Bacilli;o__Bacillales;f__Planococcaceae;g__Planomicrobium;s__	0	0	0	0	0	0	0	0	0	0	0	0	0	0	0	0	0	0	0	0	0	0	0	0	0	0	0	0	0	0	0	0	0	0	0	0	0	0	0	0	0	0	0	0	0	0	0	0	0
k__Bacteria;p__Firmicutes;c__Bacilli;o__Bacillales;f__Staphylococcaceae;g__Jeotgalicoccus;s__	0	0	0	0	0	0	0	0	0	0	0	0	0	0	0	0	0	0	0	0	0	0	0	0	0	0	0	0	0	0	0	0	0	0	0	0	0	0	0	0	0	0	0	0	0	0	0	0	0
k__Bacteria;p__Firmicutes;c__Bacilli;o__Bacillales;f__Staphylococcaceae;g__Staphylococcus;Other	0	0	0	0	0	0	0	0	0	0	0	0	0	0	0	0	0	0	0	0	0	0	0	0	0	0	0	0	0	0	0	0	0	0	0	0	0	0	0	0	0	0	0	0	0	0	0	0	0
k__Bacteria;p__Firmicutes;c__Bacilli;o__Bacillales;f__Staphylococcaceae;g__Staphylococcus;s__	0	0	0	0	0	0	0	0	0	0	0	0	0	0	0	0	0	0	0	0	0	0	0	0	0.000683871	0	0	0	0	0	0	0	0	0	0	0	0.000349295	0	0.0012285	0	0	0.000602864	5.12072e-05	0.000224429	0	0	0	0	0
k__Bacteria;p__Firmicutes;c__Bacilli;o__Bacillales;f__[Exiguobacteraceae];g__Exiguobacterium;s__	0	0	0	0	0	0	0	0	0	0	0	0	0	0	0	0	0	0	0	0	0	0	0	0	0	0	0	0	0	0	0	0	0	0	0	0	0	0	0	0	0	0	0	0	0	0	0	0	0
k__Bacteria;p__Firmicutes;c__Bacilli;o__Gemellales;f__;g__;s__	0	0	0	0	0	0	0	0	0	0	0	0	0	0	0	0	0	0	0	0	0	0	0	0	0	0	0	0	0	0	0	0	0	0	0	0	0	0	0	0	0	0	0	0	0	0	0	0	0
k__Bacteria;p__Firmicutes;c__Bacilli;o__Gemellales;f__Gemellaceae;g__;s__	0.00386695	3.61899e-05	8.73413e-05	0.0269446	0.0257211	0.0418514	0	0	0.0115536	0.0536051	0.0189476	0.0117767	0.0198921	0.00830333	0.0364979	0.00263692	0	0	0.00428599	0.062808	0.0524195	0	3.58051e-05	0.0412693	0.00658676	0.118901	0.0685802	0.00802922	0	0.00368649	0	0	0	6.14949e-05	0	0	0	0.000126928	0.000230344	0.000426859	0	0	0	5.61073e-05	6.6749e-05	0	0.00020475	0	0
k__Bacteria;p__Firmicutes;c__Bacilli;o__Lactobacillales;Other;Other;Other	0	0	0	0	0	0	0	0	0	0	0	0	0	0	0	0	0	0	0	0	0	0	0	0	0	0	0	0	0	0	0	0	0	0	2.8715e-05	0	0	0	0	0	0	0	0	0	0.000133498	0	0	0	0
k__Bacteria;p__Firmicutes;c__Bacilli;o__Lactobacillales;f__;g__;s__	0	0	0	0	0	0	0	0	0	0	0	0	0	0	0	0	0	0	0	0	0	0	0	0	0	0	0	0	0	0	0	0	0	0.00405867	0	0.015235	0	0	0	0	0	0	0	0	0.000400494	0	0	0	0
k__Bacteria;p__Firmicutes;c__Bacilli;o__Lactobacillales;f__Aerococcaceae;g__;s__	0.0123561	0.178272	2.91138e-05	0	0.0013332	0.000503829	0	0.00336141	0.00679621	0.0118076	0	0	0.0158942	0.000746002	0.00795067	0	0	7.5188e-05	0	0.000138802	0.00365205	0	0.00132479	0.00344298	0.000179966	0.0417734	0.00272908	0	0	0.00102581	0	0	2.67867e-05	9.22424e-05	0.000143575	0	0	0	0	0	0	0	0	0	0	0	2.925e-05	0	0
k__Bacteria;p__Firmicutes;c__Bacilli;o__Lactobacillales;f__Aerococcaceae;g__Facklamia;s__	0	0	0	0	0	0	0	0	0	0	0	0	0	0	0	0	0	0	0	0	0	0	0	0	0	0	0	0	0	0	0	0	0	0	0	0	0	0.000475979	5.11876e-05	0	0	0	0	5.61073e-05	0	0	0	0	0
k__Bacteria;p__Firmicutes;c__Bacilli;o__Lactobacillales;f__Carnobacteriaceae;g__Carnobacterium;s__	0	0	0	0	0	0	0	0	0	0	0	0	0	0	0	0	0	0	0	0	0	0	0	0	0	0	0	0	0	0	0	0	0	0	0	0	0	0	0	0	0	0	0	0	0	0	0	0	0
k__Bacteria;p__Firmicutes;c__Bacilli;o__Lactobacillales;f__Carnobacteriaceae;g__Granulicatella;s__	3.02106e-05	0	5.82276e-05	0.000290352	0.00169089	3.35886e-05	0.000153923	0.00202407	0.00247135	0.000157015	0	0.00337806	0.00175518	0.000843307	0.000532131	0.00010142	0.0026717	0	0	0.0200916	3.14832e-05	0.00010866	0.00021483	0.00288466	0	0.000452093	0.0323958	0.00193184	0.000140076	0	0	0	0	0.00261354	0	0	0	3.17319e-05	0	0	0	0	0	0	0	0	0	0	0
k__Bacteria;p__Firmicutes;c__Bacilli;o__Lactobacillales;f__Enterococcaceae;Other;Other	0	0	0	0	0	0	0.000962019	0.00404814	0	0	0	0	0	0	0	0	0	0	0	0	0	0.00231808	0.000358051	0	0	0	0	0	0	0	0.000553057	0	0	0	0	0	0.000190525	0	0.00127969	3.28353e-05	0.00158479	0.00771665	0	0	0.00130161	0	0	0.00126743	0
k__Bacteria;p__Firmicutes;c__Bacilli;o__Lactobacillales;f__Enterococcaceae;g__Enterococcus;Other	0	0	0	0	0	0	0	0	0	0	0	0	0	0	0	0	0	0	0	0	0	0	0	0	0	0	0	0	0	0	0	0	0	0.000276727	0.00284279	0.00745093	9.52623e-05	0	0	0	0	3.01432e-05	0	0	0.00877749	0	0	0	0
k__Bacteria;p__Firmicutes;c__Bacilli;o__Lactobacillales;f__Enterococcaceae;g__Enterococcus;s__	0	0	0	0	0	0	0	0	0	0	0	0	0	0	0	0	0	0	0	0	0	0	0	0	0	0	0	0	0	0	0.00612049	0	0	0	0.00129218	0.146323	0	0	5.11876e-05	3.28353e-05	2.78033e-05	0	0	0	0.179388	0	0.00026325	0	0
k__Bacteria;p__Firmicutes;c__Bacilli;o__Lactobacillales;f__Lactobacillaceae;g__;s__	0	0	0	0	0	0	0	0	0	0	0	0	0	0	0	0	0	0	0	0	0	0	0	0	0.00971817	0	0	0	0	0	0	0	0	0	0	0	0	0	0	0	0	0	0	0.000364697	0	0	0	0	0
k__Bacteria;p__Firmicutes;c__Bacilli;o__Lactobacillales;f__Lactobacillaceae;g__Lactobacillus;Other	0	0	0	0.000145176	0	0	0	0.000506018	0	0	0	0.000278923	0	0	0	0	0	0	0	0	0	0	0.00125318	0	0.0453515	0	0	0	0	0	0	0	0	0	5.743e-05	0	0	0	0	0	0	0.0124793	0	0.00302979	0	0	0	0	0
k__Bacteria;p__Firmicutes;c__Bacilli;o__Lactobacillales;f__Lactobacillaceae;g__Lactobacillus;s__	0.00211474	0	0	0.000987195	0	6.71772e-05	0.0197022	0.0739509	6.17837e-05	0	0.00041608	0.0010847	0	0.000681133	0.000187811	0.00953347	0.00557913	0	0.00109098	0	0	0.0680213	0.374664	0.000418741	0.413418	0	0.000224748	0.006852	0.00563804	0.00830261	7.37409e-05	0.00816463	0.00460731	6.14949e-05	0.0068916	6.05767e-05	0	0.000190392	0.00179156	0.000262683	0.0169878	0.00428033	0.000128018	0.0206475	0	0.00078168	0.00038025	0.000784598	0.00510145
k__Bacteria;p__Firmicutes;c__Bacilli;o__Lactobacillales;f__Lactobacillaceae;g__Lactobacillus;s__mucosae	0	0	0	0	0	0	0	0	0	0	0	0	0	0	0	0	0	0	3.89636e-05	0	0	0	0	0	0	0	0	0	0	0	0	0	0	0	0	0	0	0	0	0	0	0	0	0	0	0	0	0	0
k__Bacteria;p__Firmicutes;c__Bacilli;o__Lactobacillales;f__Lactobacillaceae;g__Lactobacillus;s__reuteri	0	0	0	0	0	0	0	0	0	0	0	0	0	0	0	0	0	0	0	0	0	0	0	0	0.000179966	0	0	0	0	0	0	0	0	0	0	0	0	0	0	0	0	0	0	0	0	0	0	0	0
k__Bacteria;p__Firmicutes;c__Bacilli;o__Lactobacillales;f__Lactobacillaceae;g__Lactobacillus;s__zeae	0	0	0	0	0	0	0.000269365	0	0	0	0.00838561	0	0	0	0	0	0	0	0	0	0	3.62201e-05	0	0	0.000755858	0	0	0	0	0	0.000184352	0	0	0.0048581	0	0	0.00365172	0.00358571	0	0	8.34098e-05	0	0	5.61073e-05	0.00166872	0	0	0	0
k__Bacteria;p__Firmicutes;c__Bacilli;o__Lactobacillales;f__Lactobacillaceae;g__Pediococcus;s__	0	0	0	0	0	0	0	0	0	0	0	0	0	0	0	0	0	0	0	0	0	0	0	0	0	0	0	0	0	0	0	0	0	0	0	0	0	0	0	0	0	0	0	0	0.0017021	0	0	0	0
k__Bacteria;p__Firmicutes;c__Bacilli;o__Lactobacillales;f__Leuconostocaceae;Other;Other	0	0	0	0	0	0	0.000115442	0	0	0	0	0	0	0	0	0	0	0	0	0	0	0	0	0	0	0	0	0	0	0	3.68704e-05	0	0	0	0	0	0	0	0	0	5.56065e-05	0	0	0	0.081367	0	0	0	0
k__Bacteria;p__Firmicutes;c__Bacilli;o__Lactobacillales;f__Leuconostocaceae;g__;s__	0	0	0	0	0	0	0	0	0	0	0	0	0	0	0	0	0	0	0	0	0	0	0	0	0	0	0	0	0	0	0	0	0	0	0	0	0	0	0	0	0	0	0	0	0.000100123	0	0	0	0
k__Bacteria;p__Firmicutes;c__Bacilli;o__Lactobacillales;f__Leuconostocaceae;g__Leuconostoc;s__	0	0	0	0	0	0	0	0	0	0	0	0	0	0	0	0	0	0	0	0	0	0	0	0	0	0	0	0	0	0	0	0	0	0.000276727	0	0	0	0	0	0	0	0	0	0	0	0	0	0	0
k__Bacteria;p__Firmicutes;c__Bacilli;o__Lactobacillales;f__Leuconostocaceae;g__Leuconostoc;s__mesenteroides	0	0	0	0	0	0	0	0	0	0	0	0	0	0	0	0	0	0	0	0	0	0	3.58051e-05	0	0	0	0	0	0	0	0	0	0	3.07475e-05	0	0	0	0	0	0	0	0	0	0	0	0	0	0	0
k__Bacteria;p__Firmicutes;c__Bacilli;o__Lactobacillales;f__Leuconostocaceae;g__Weissella;Other	0	0	0	0	0	0	0	0	0	0	0	0	0	0	0	0	0	0	0	0	0	0	0	0	0	0	0	0	0	0	0	0	0	0	0	0	0	0	0	0	0	0.00105501	0	0	0	0	0	3.01768e-05	0
k__Bacteria;p__Firmicutes;c__Bacilli;o__Lactobacillales;f__Streptococcaceae;Other;Other	6.04211e-05	0	0	0	0	0	0	0	0	0	0	0	0	0	0	0	0	0.00203008	0	0	0	0	0	0	0	0	0	0	0.00192604	0	0	0	0	0.00012299	0	0	0	0	0	0	2.78033e-05	0	0	0	0	0	0	0	0
k__Bacteria;p__Firmicutes;c__Bacilli;o__Lactobacillales;f__Streptococcaceae;g__Lactococcus;s__	0	0	0	8.71055e-05	0	0	0	0	0	0	0	0	0	0	0	0	0	0	0	0	0	0	0	0	0.000359932	0	0	0	0	0	0	0	0	0.000768687	2.8715e-05	0	0	0	0	0	0	0	0	0	0	0	0	0	0
k__Bacteria;p__Firmicutes;c__Bacilli;o__Lactobacillales;f__Streptococcaceae;g__Streptococcus;Other	3.02106e-05	0	0	0.000203246	0	0	0.000115442	0	0	0	0	6.19828e-05	0	0	0	0	0	0	0	0	0	0	0	0	0	0	0	0	0	0	0	0	0	0	0	0	0	0	0.000307125	0	0	0	0	0	0	0	0	0	0
k__Bacteria;p__Firmicutes;c__Bacilli;o__Lactobacillales;f__Streptococcaceae;g__Streptococcus;s__	0.294342	0.00014476	0.207145	0.140327	0.084447	0.22192	0.39716	0.197022	0.16938	0.265262	0.484189	0.155546	0.11789	0.155915	0.487683	0.164199	3.92896e-05	0.140865	0.00970193	0.327469	0.201807	0.220073	0.142791	0.506584	0.241695	0.151451	0.250241	0.00941773	0.00399216	0.00692419	0	3.72814e-05	0.00334833	0.012422	0.0326202	0.00054519	0.0419154	0.00955131	0.0310964	0.000755213	0.0420385	0.000331575	0.0085004	0.0607081	0.0845042	0.00312672	0.0139815	0.0596294	0.000115942
k__Bacteria;p__Firmicutes;c__Bacilli;o__Lactobacillales;f__Streptococcaceae;g__Streptococcus;s__luteciae	0	0	0	0	0	0	0	0	0	0	0	0	0	0	0	0	0	0	0	0	0	0	0	0.000744428	3.59932e-05	0	0	0	0	0	0	0	0	0	0	0	0	0	0	0	0	0	0	0	0	0	0	0	0
k__Bacteria;p__Firmicutes;c__Bacilli;o__Lactobacillales;f__Streptococcaceae;g__Streptococcus;s__sobrinus	0	0	0	0	3.25172e-05	0	0	0	0	0	0	0	0	9.73047e-05	0	0	0	0	0	0	0	0	0	0	0	0	0.000224748	0	0	0	0	0	0	0	0	0	0	0	7.67813e-05	0	0	0	0	0	0	0	0	0.000603537	0
k__Bacteria;p__Firmicutes;c__Bacilli;o__Turicibacterales;f__Turicibacteraceae;g__Turicibacter;s__	0	0	8.73413e-05	0	0	0	0	0	0	0	0	0	0	0	0	0	0	0.0018797	0	0	0	0	0	0	0	3.01395e-05	0	0	0	0	0	0	0	0.000614949	0	0	0.000412803	0.000951958	0	0	0	0	0	0	0	0	0	0.000241415	0
k__Bacteria;p__Firmicutes;c__Clostridia;o__Clostridiales;Other;Other;Other	0.000181263	0	0.00433795	0.000116141	6.50343e-05	0.000503829	0	0	0.000123567	0.000157015	0.000288055	0.00021694	0.000227524	0.000259479	0.000782546	0.0107167	0.00982241	0.0127068	0.00755893	3.47005e-05	0.000472248	3.62201e-05	0	0.00167496	0	6.02791e-05	0.000128427	0.0120438	0.0175095	0.0175669	3.68704e-05	0.00887298	0.0126969	0.033484	0.0505384	0.00466441	0.017179	0.0149457	0.00990479	0.00397308	0.0164873	0.00756594	0.0118801	0.0175335	0.0133164	0.0324542	0.00149175	0.00823828	0.0170435
k__Bacteria;p__Firmicutes;c__Clostridia;o__Clostridiales;f__;g__;s__	0.000120842	3.61899e-05	0.00911261	8.71055e-05	0.00370696	0.000436652	0	0	0.00154459	0.000314031	0.00377673	0.00223138	0.00897094	0.00716811	0.000281717	0.0128127	0.018859	0.00703008	0.0041691	0.000763412	0.000661147	7.24401e-05	7.16102e-05	0.00148886	3.59932e-05	0.00153712	0.00227959	0.0196203	0.0083345	0.0168617	3.68704e-05	0.00928308	0.0103397	0.0400025	0.00640345	0.00599709	0.02118	0.0397918	0.0185555	0.00863569	0.0324742	0.0535343	0.0116496	0.0153453	0.0127824	0.019513	0.0199778	0.0287887	0.0137971
k__Bacteria;p__Firmicutes;c__Clostridia;o__Clostridiales;f__Christensenellaceae;g__;s__	0	0	0.00133923	0	0	0	0	0	0	0	0	0	0	0	0	0	0	0.00180451	0	0	0	0	0	0	0	0	0	0	0	0	0	0	0.00283939	0.0011684	0	0	0	6.34639e-05	0.000511876	0	0	0.0075358	0.00102414	0	0	0.000434267	0	0	0
k__Bacteria;p__Firmicutes;c__Clostridia;o__Clostridiales;f__Christensenellaceae;g__Christensenella;s__	0	0	0	0	0	0	0	0	0	0	0	0	0	0	0	0	0	0	0	0	0	0	0	0	0	0	0	0	0	0	0	0	0	9.22424e-05	0	3.02883e-05	0	0	2.55938e-05	0	0	0.000150716	2.56036e-05	0	0	0	2.925e-05	0	0
k__Bacteria;p__Firmicutes;c__Clostridia;o__Clostridiales;f__Clostridiaceae;Other;Other	0	0	0	0	0	0	0	0	0	0	0	0	0	0	0	0	3.92896e-05	0	3.89636e-05	0	0	0	0	4.65268e-05	0	0	0	0	0.000105057	0	0	3.72814e-05	0	6.14949e-05	0	0	0	0	0	0	0	0	0	0	0.000433868	0	0	0	0
k__Bacteria;p__Firmicutes;c__Clostridia;o__Clostridiales;f__Clostridiaceae;g__;s__	0	0	0.000262024	0	0	0.000167943	0	0	3.08918e-05	3.14031e-05	0	0	0.000130014	0	3.13018e-05	0.00490196	0.00510765	0.00116541	0.00315605	0	3.14832e-05	0	0	0.00172149	0	0	0	3.0185e-05	0.0085096	0	0	0.00186407	0	0.00350521	0.000373295	3.02883e-05	0.000285787	0.000539443	0.000281532	0	0.00383685	0.000301432	0	0	0.0102793	5.79022e-05	2.925e-05	0.000241415	0
k__Bacteria;p__Firmicutes;c__Clostridia;o__Clostridiales;f__Clostridiaceae;g__02d06;s__	0	0	0.000116455	0	0	0	0	0	0	0	0	0	0	0	0	0	0	0	0	0	0	0	0	0	0	0	0	0	0	0	0	0	0	0	0	0	0	0	0	0	0	0	0	0	0	0	0	0	0
k__Bacteria;p__Firmicutes;c__Clostridia;o__Clostridiales;f__Clostridiaceae;g__Clostridium;Other	0	0	0.000262024	0	0	0	0	0	0	0	0	0	0	0	0	0	0.00326104	0	0	0	0	0	0	0	0	0	0	0.00208277	0	0	0	0	0	0	0	0	0	0	0	0	0	3.01432e-05	0	0	0.000867737	0	0	0	0
k__Bacteria;p__Firmicutes;c__Clostridia;o__Clostridiales;f__Clostridiaceae;g__Clostridium;s__	0.000151053	0	0.000203796	0	0	3.35886e-05	0	0	0	0	9.60184e-05	0	0.000130014	0	0.000375622	0.00588235	0.00259312	0.00221805	0	0	3.14832e-05	0	0	0.000558321	0	0	0	0.00365239	0	0	0.000184352	0	0	0.00378194	5.743e-05	0.000424037	0.00101613	0.00371264	0.00307125	0	0.00414269	0.0202261	0.0125458	0.00120631	0.00256984	8.68533e-05	0	0.000362122	0.00637681
k__Bacteria;p__Firmicutes;c__Clostridia;o__Clostridiales;f__Clostridiaceae;g__Clostridium;s__perfringens	0	0	0	0	0	0	0	0	0	0	0	0	0	0	0	0	0	0	0	0	0	0	0	0	0	0	0	0	0	0	0	0	0	0	0	0	0	0	0	0	0	0	0	0	0	0	0	0	0
k__Bacteria;p__Firmicutes;c__Clostridia;o__Clostridiales;f__Clostridiaceae;g__SMB53;s__	0	0	0	0	0	0	0	0	0	0	3.20061e-05	0	3.25034e-05	3.24349e-05	0	0	0	0	0	0	6.29663e-05	0	0	0	0	0	0	0	0	0	0	0	0	0.000184485	0	0	0	0	0	0	0	0	0	0	0	0	0	0	0
k__Bacteria;p__Firmicutes;c__Clostridia;o__Clostridiales;f__Dehalobacteriaceae;g__Dehalobacterium;s__	0	0	2.91138e-05	0	0	0	0	0	0	0	0	0	0	0	0	0	0	0	0	0	0	0	0	0	0	0	0	0	0	0	0	0	0	0.000153737	0	0	0	0	0	0	0	9.04295e-05	0	0	0	0	0	0	0
k__Bacteria;p__Firmicutes;c__Clostridia;o__Clostridiales;f__Eubacteriaceae;g__Anaerofustis;s__	0	0	0	0	0	0	0	0	0	0	0	0	0	0	0	0	0	0	0	0	0	0	0	0	0	0	0	0	0	0	0	0	0	3.07475e-05	0	0	0	0	0	0	0	0	0	0	0.000100123	0.000144756	0	3.01768e-05	0
k__Bacteria;p__Firmicutes;c__Clostridia;o__Clostridiales;f__Eubacteriaceae;g__Pseudoramibacter_Eubacterium;s__	0	0	5.82276e-05	0.000203246	0	0	0	7.22883e-05	6.17837e-05	9.42093e-05	0.00940981	0.00043388	0	0	0	0	0	0	3.89636e-05	0	0	0	0	0	0	0	6.42137e-05	0	0	0	0	0	0	0.000553454	0.0129792	0	0.000254033	0	2.55938e-05	0	0	0	5.12072e-05	0	0	0	0	6.03537e-05	0
k__Bacteria;p__Firmicutes;c__Clostridia;o__Clostridiales;f__Lachnospiraceae;Other;Other	0.00148032	3.61899e-05	0.0023291	0.00255509	0.000552792	0.00023512	0	0	0.000370702	0.00113051	0.00041608	0.021756	0.000812585	0.00165418	0.00544652	0.00794456	0.00891875	0.0147368	0.0199883	0	0.00192047	0	3.58051e-05	0.00218676	0.000251953	0	0.000449496	0.0143379	0.014743	0.0161564	0.00136421	0.0150244	0.00375013	0.0484273	0.0840775	0.0723589	0.0331513	0.0693977	0.0315571	0.0747989	0.0429282	0.0418689	0.0155926	0.0305224	0.0355772	0.0456848	0.0614543	0.0289999	0.0107826
k__Bacteria;p__Firmicutes;c__Clostridia;o__Clostridiales;f__Lachnospiraceae;g__;s__	0.00320232	0	0.00448352	0.00415203	0.000650343	0.0011756	0	0	0.00892774	0.00153875	0.00371271	0.0255989	0.00292531	0.00895203	0.0084828	0.0133198	0.00864372	0.0149624	0.00338983	0.000347005	0.00352612	0	0	0.00516447	0.000791851	0.00292354	0.00430232	0.0139757	0.0183149	0.0104824	0.0026178	0.023972	0.00409836	0.0314239	0.0382771	0.0192331	0.0418837	0.0264327	0.0494472	0.0205878	0.0535769	0.0147702	0.0346929	0.0333838	0.0148517	0.0416896	0.035919	0.0357294	0.0117101
k__Bacteria;p__Firmicutes;c__Clostridia;o__Clostridiales;f__Lachnospiraceae;g__Anaerostipes;s__	3.02106e-05	0	0.000553162	2.90352e-05	0	0	0	0	0	0	9.60184e-05	0	0.000422544	6.48698e-05	0	0	0.00204306	0.00210526	0	0	0	0	0	0	0	0	0	0.00374294	0	0.00410322	3.68704e-05	0.00585319	0.00107147	0.00230606	0	0	3.17541e-05	0.00336358	0.00135647	0	2.78033e-05	0	0.000435261	0.00061718	0	0.000723778	0	0	0.00846377
k__Bacteria;p__Firmicutes;c__Clostridia;o__Clostridiales;f__Lachnospiraceae;g__Blautia;Other	0	0	5.82276e-05	0	0	0	0	0	0	0	0	0	0	0	0.000156509	0	0	0	0	0	0	0	0	0	0	0	0	0	0	0	0	0	0	0.00193709	5.743e-05	0.000121153	0.000254033	9.51958e-05	0.000102375	0.000459695	0.00100092	0.000150716	0	0.00100993	0	0.000955386	0	0.000694067	0
k__Bacteria;p__Firmicutes;c__Clostridia;o__Clostridiales;f__Lachnospiraceae;g__Blautia;s__	0.000120842	0	0.000931641	0.000929125	0	0.000302297	3.84808e-05	3.61441e-05	0	3.14031e-05	0.000256049	3.09914e-05	0.000910096	0.000227044	0.0017529	0.0091616	0.00887946	0.0043985	0.0132866	0	0.000503731	0	3.58051e-05	0.00265203	0	3.01395e-05	0	0.00298832	0.00238129	0.00423145	0.000110611	0.00249786	0.00551805	0.0643852	0.000258435	0.00926823	0.0278801	0.0361109	0.0511108	0.0324413	0.0334751	0.024627	0.0247075	0.0289794	0.00964523	0.0320489	0.0102083	0.0759551	0.00243478
k__Bacteria;p__Firmicutes;c__Clostridia;o__Clostridiales;f__Lachnospiraceae;g__Blautia;s__producta	0	0	0.000174683	0	0	0	0	0	0	3.14031e-05	0	0	0	0	0	0	0	0	0	0	0	0	0	0	0	0	0	0	0	0	0	0	0	0.000614949	0.00735104	0.00287739	0.000190525	0.00114235	0.00348075	0	2.78033e-05	0.000120573	2.56036e-05	2.80536e-05	0.0098121	0.00358994	0.0004095	0.00226326	0
k__Bacteria;p__Firmicutes;c__Clostridia;o__Clostridiales;f__Lachnospiraceae;g__Butyrivibrio;s__	0	7.23798e-05	8.73413e-05	0	0	0	0	0	0.000308918	0.000219822	0	0	0	0.00327592	0	0	0	0	0	0	0	0	0	0	0.000143973	0	0.000192641	0	0	0	0	0	0	0	0	0	0	0	0	0	0	0	0	0	0	0	0	0	0
k__Bacteria;p__Firmicutes;c__Clostridia;o__Clostridiales;f__Lachnospiraceae;g__Catonella;s__	0	0	8.73413e-05	0.00270027	0.00172341	6.71772e-05	0	0	0.00117389	0.000376837	0	0	0.00143015	0.00373001	0.000626037	0	0	0	0	0.000173503	9.44495e-05	0	0	0	0.000179966	0.000180837	0.000642137	0	0	0	0	0	0	0	0	0	0	0	0	0	0	0	0	0	0	0	0	0	0
k__Bacteria;p__Firmicutes;c__Clostridia;o__Clostridiales;f__Lachnospiraceae;g__Coprococcus;Other	0	0	0	0	0	0	0	0	0	0	0	0	0	0	6.26037e-05	0	0	0	0	0	0	0	0	4.65268e-05	0	0	0	0	0	0	0	0	0	0	0	0.000151442	0	0	0	0	0.00116774	0.0011153	0	0	0	0	0	0	0.00324638
k__Bacteria;p__Firmicutes;c__Clostridia;o__Clostridiales;f__Lachnospiraceae;g__Coprococcus;s__	0.000151053	0	0.00136835	0.000116141	0	0.000167943	0	0	3.08918e-05	0	0	0	0.000520055	0.000162174	6.26037e-05	0.00175794	0.0163838	0.00451128	0.0083382	0	0.000157416	0	0	0	0	0	0	0.00479942	0.00486763	0.00769354	0	0	0.00891996	0.04895	0.000201005	0.0028471	0.0495999	0.0192613	0.00501638	0.00466262	0.000778491	0.00189902	0.00394296	0.00802334	0.00280346	0.0221476	0.0018135	0.00313839	0.00150725
k__Bacteria;p__Firmicutes;c__Clostridia;o__Clostridiales;f__Lachnospiraceae;g__Dorea;s__	0	0	0.000436707	0	0	0	0	0	0	0	0	0	0.000130014	0	0.00034432	0	0.0053041	0.00281955	3.89636e-05	0	0.000125933	3.62201e-05	0	0	0	0	0	0	0	0.00121814	0	0	0	0.00396642	0.0015219	0.00054519	0.00327067	0.0179603	0.00778051	0.0362174	0.00161259	0.00220045	0.00199708	0.00333838	0.00907786	0.00665875	0	0.00968676	0
k__Bacteria;p__Firmicutes;c__Clostridia;o__Clostridiales;f__Lachnospiraceae;g__Dorea;s__formicigenerans	0	0	0	0	0	0	0	0	0	0	0	0	0	0	0	0	0	0	0	0	0	0	0	0	0	0	0	0	0	0	0	0	0	0	0	0	0	0	5.11876e-05	6.56707e-05	0	0	0	0	0	0	0	0	0
k__Bacteria;p__Firmicutes;c__Clostridia;o__Clostridiales;f__Lachnospiraceae;g__Epulopiscium;s__	0	0	0	0	0	0	0	0	0	0	0	0	0	0	0	0	0	0	0	0	0	0	0	0	0	0	0	0	0	0	0	0	0	0	0	0	0	0	0	0	0	0	0	0	0.0126823	0	0	0	0
k__Bacteria;p__Firmicutes;c__Clostridia;o__Clostridiales;f__Lachnospiraceae;g__Lachnospira;s__	0	0	0.000727844	0.000203246	0	0.000134354	0	0	0	0	0.000480092	0	0.000260027	3.24349e-05	0.000156509	0.0045977	0.00353607	0.00774436	0	0	9.44495e-05	0	0	0.00013958	0	0	0	0.0050409	0	0.00150665	7.37409e-05	0.00287067	0	0.00983919	0	0	0.000508066	0	0.00644963	0.00137908	0.00139016	0.00186888	0.00491589	0.011502	0.000233621	0.010075	0	0.00126743	0.00324638
k__Bacteria;p__Firmicutes;c__Clostridia;o__Clostridiales;f__Lachnospiraceae;g__Moryella;s__	0	0	2.91138e-05	5.80703e-05	0	0	0	0	0.000556053	6.28062e-05	0	0.00629126	0	0.000259479	6.26037e-05	0	0	0	0	0	0	0	0	0.000232634	3.59932e-05	0	0.000288962	0	0	0	0	0	0	0	0	0	0	0	0	0	0	0	0	0	0	0	0	0.000211238	0
k__Bacteria;p__Firmicutes;c__Clostridia;o__Clostridiales;f__Lachnospiraceae;g__Oribacterium;s__	6.04211e-05	7.23798e-05	5.82276e-05	0.00717168	0.000780412	0.000705361	0.00288606	0	0.00111211	0.00150735	0	0.0120247	0.00737827	0.0148227	0.00485179	0	0	0.00018797	0	0.000173503	0.00554104	7.24401e-05	3.58051e-05	0.0026055	3.59932e-05	0.000964465	0.00510499	0	0	0	0	0	0	0	0	0	0	0	0	0	0	0	0	0	0	0	0	3.01768e-05	0
k__Bacteria;p__Firmicutes;c__Clostridia;o__Clostridiales;f__Lachnospiraceae;g__Roseburia;Other	0	0	0	0	0	0	0	0	0	0	0	0	0	0	0	0	0	0	0	0	0	0	0	0	0	0	0	0	0	0	0	0	0	0	0	0	0	3.17319e-05	0	0	0	0	0	0	0	0	0	0.000120707	0
k__Bacteria;p__Firmicutes;c__Clostridia;o__Clostridiales;f__Lachnospiraceae;g__Roseburia;s__	0	0	0	0	0	0	0	0	0	0	0	0	6.50068e-05	0	6.26037e-05	0	0	0	0	0	0	0	0	0	0	0	0	0	0	0	0	0.00290795	5.35733e-05	6.14949e-05	2.8715e-05	0	0	0.00330012	0.00325041	0.00233131	0.00130675	0.00120573	0.00035845	0.00726589	0	0.00283721	5.85001e-05	0.00126743	0
k__Bacteria;p__Firmicutes;c__Clostridia;o__Clostridiales;f__Lachnospiraceae;g__Shuttleworthia;s__satelles	3.02106e-05	0	5.82276e-05	5.80703e-05	0	0	0.000192404	0	0	0	0.00902573	0	0	0	0	0	0	0	0	0	0	0	0	0.00013958	0	0	0	0	0	0	0	0	0	0	0.000717875	0	0	0	0	0	0	0	0	0	0	0	0	0	0
k__Bacteria;p__Firmicutes;c__Clostridia;o__Clostridiales;f__Lachnospiraceae;g__[Ruminococcus];Other	0	0	0.000378479	0.000232281	0	0	0	0	0	0	0	0	0	0	9.39055e-05	0	0	0	0.00264952	0	0	0	0	0	0	0	0	0	3.50189e-05	0	0	0	0	0	0.00781048	3.02883e-05	0	0.00215777	0.00583538	6.56707e-05	0.000111213	0	0.000204829	0.000140268	0	0.00208448	2.925e-05	0.00132778	0
k__Bacteria;p__Firmicutes;c__Clostridia;o__Clostridiales;f__Lachnospiraceae;g__[Ruminococcus];s__	0	0	2.91138e-05	0	0	0	0	0	0	0	0	0	0	0	0.000876452	0	0	0.00203008	0	0	3.14832e-05	0	0	4.65268e-05	0	0	0	0	0	0	0.000553057	0	0	0.00138364	0.00499641	0.0207172	0.00168297	0.00863108	0.0041206	0.00581185	0.000278033	0.0162472	0.0020995	0.000196375	0.000600741	0.0118989	0.002574	0.0106524	0
k__Bacteria;p__Firmicutes;c__Clostridia;o__Clostridiales;f__Lachnospiraceae;g__[Ruminococcus];s__gnavus	0	0	0	2.90352e-05	0	0	0	0	0	0	0	0	0	0	0.000250415	0	0	0	3.89636e-05	0	0	0	0	0	0	0	0	0	0	0	0	0	0	0.000153737	0.0162814	0.000424037	0.000857361	0.000539443	0.000127969	0.000591036	0.000667278	0.000391861	0.00158742	0	6.6749e-05	0.000173707	0.0021645	0.000331945	0
k__Bacteria;p__Firmicutes;c__Clostridia;o__Clostridiales;f__Peptococcaceae;g__;s__	0	0	0	0	0	0	0	0	0	0	0	0	0	0	0	0	0	0	0	0	0	0	0	0	0	0	0	0	0	0	0	0	0	0	0	0	0	0	0	0	0	3.01432e-05	0	0	0	0	0	0	0
k__Bacteria;p__Firmicutes;c__Clostridia;o__Clostridiales;f__Peptococcaceae;g__Peptococcus;s__	0	0	0	0.000783949	9.75515e-05	0.000134354	0	0	0.000308918	0.00125612	0	0.000402888	0	0	3.13018e-05	0	0	0	0	0	0.000377798	0	0	0.000884009	3.59932e-05	0	0	0	0	0	0	0	0	0	0	0	0	0	0	0	0	0	0	0	0	0	0	0.00114672	0
k__Bacteria;p__Firmicutes;c__Clostridia;o__Clostridiales;f__Peptococcaceae;g__rc4-4;s__	0	0	0	0	0	0	0	0	0	0	0	0	0	0	0	0	0	0	0	0	0	0	0	0	0	0	0	0	0	0	0	0	0	0.000153737	0	0	0	0	0	0	0.000528262	0	0	0	0	0	0	0	0
k__Bacteria;p__Firmicutes;c__Clostridia;o__Clostridiales;f__Peptostreptococcaceae;g__;s__	0	0	0	0	0.000260137	0	0	0.000216865	0	3.14031e-05	0	3.09914e-05	0.00295781	0	0.000125207	0	0	0	0	3.47005e-05	0	0	0.00014322	0	7.19865e-05	0.00066307	0	0	0	0	3.68704e-05	0	0	0	0.00086145	0.000242307	0.00282611	6.34639e-05	0	0	0	3.01432e-05	0	0	0.0047058	0.000289511	0.000585001	0	0
k__Bacteria;p__Firmicutes;c__Clostridia;o__Clostridiales;f__Peptostreptococcaceae;g__Filifactor;s__	0	0	0	0	0	0.000604595	0	0.000108432	0.00176084	0.000659465	0	0.00120867	0.000942599	0	0.000375622	0	0	0	0	0	3.14832e-05	0	0.000107415	0.000651375	0.000431919	0.000210977	0	0	0	0	0	0	0	0	0	0	0	0	0	0	0	0	0	0	0	0	0	0	0
k__Bacteria;p__Firmicutes;c__Clostridia;o__Clostridiales;f__Peptostreptococcaceae;g__Peptostreptococcus;Other	0	0	0	2.90352e-05	3.25172e-05	0	0	3.61441e-05	0.000123567	0	0	0	3.25034e-05	0	0	0	0	0	3.89636e-05	0	0	0	0	0	0	0	0	0	0	0	0	0	0	0.0012299	0	0	0	0	0	0	0	0	0	0	0	0	0.0104423	0	0
k__Bacteria;p__Firmicutes;c__Clostridia;o__Clostridiales;f__Peptostreptococcaceae;g__Peptostreptococcus;s__	0	3.61899e-05	0	0.0172759	0.00403213	0.000638184	0.000307846	0.00545777	0.0171759	0.0040196	0	0.0021694	0.0132614	3.24349e-05	0.00713682	0	0	0	0	0.00163093	0.00286497	0	0.00243475	0.0198204	0.000647878	0.00195907	0.000288962	0	0	0	0	0	0	0	0.00011486	0	0	3.17319e-05	0	3.28353e-05	0	0.00617935	0.00156182	0	0	0	0.0002925	0	0
k__Bacteria;p__Firmicutes;c__Clostridia;o__Clostridiales;f__Ruminococcaceae;Other;Other	0.000120842	3.61899e-05	0.000931641	0	0	0.000100766	0	0	0	0	0	0	0.000162517	0	3.13018e-05	0.0020284	0.0026717	0.00225564	7.79271e-05	0	0.000377798	0	0	0	0	0	0	0.00455794	7.00378e-05	0.00355826	0	0.00216232	0.00187507	0.00762537	0	0.00230191	6.35082e-05	0.00114235	0.00302007	0.000426859	0.0190452	0.0140166	0.00330287	0.000364697	0.00821013	2.89511e-05	8.77501e-05	0.00449635	0.00185507
k__Bacteria;p__Firmicutes;c__Clostridia;o__Clostridiales;f__Ruminococcaceae;g__;s__	0.000453159	0	0.0137126	0.000696844	0	0.000906892	7.69616e-05	0	0	3.14031e-05	0.00115222	0.000247931	0.00364038	0.000551393	0.00497699	0.0487153	0.0398397	0.0347744	0.0376778	0.000104102	0.00192047	0.00010866	0	0.00530405	0	9.04186e-05	3.21069e-05	0.0407196	0.0320423	0.0286264	0.00412949	0.0134586	0.0375549	0.159303	0.0322182	0.0383753	0.0109869	0.0604493	0.0839476	0.0283369	0.04126	0.113821	0.0685409	0.0678898	0.0213931	0.0464665	0.0230783	0.128101	0.0401159
k__Bacteria;p__Firmicutes;c__Clostridia;o__Clostridiales;f__Ruminococcaceae;g__Anaerotruncus;s__	0	0	0	0	0	0	0	0	0	0	0	0	3.25034e-05	0	0	0	0	0	0	0	0	0	0	0	0	0	0	0	0	0	0	0	0	6.14949e-05	0	0	3.17541e-05	0.000317319	0	0	2.78033e-05	0.00156745	7.68108e-05	8.41609e-05	0.000200247	0.00052112	0.0042705	3.01768e-05	0
k__Bacteria;p__Firmicutes;c__Clostridia;o__Clostridiales;f__Ruminococcaceae;g__Clostridium;s__methylpentosum	0	0	0	0	0	0	0	0	0	0	0	0	0	0	0	0	0	0	0	0	0	0	0	0	0	0	0	0	0	0	0	0	0	6.14949e-05	0	0.000212018	0	0.000222124	0	0	0	0	0	0	0	0	0	3.01768e-05	0
k__Bacteria;p__Firmicutes;c__Clostridia;o__Clostridiales;f__Ruminococcaceae;g__Faecalibacterium;s__prausnitzii	0.000120842	0	0.00163037	0.000435527	0	0.00023512	0	0	0	0	0.000384074	0	0.00172268	9.73047e-05	0.00190941	0.00608519	0.0053041	0.00635338	0.00101305	0	0.000440764	0	0	0.0012097	0	0	0	0.0127985	0.00385208	0.00734092	0.00243345	0.00652425	0.00428587	0.0344064	0	0.0480979	0.00787502	0.0184363	0.014742	0.0106715	0.00628354	0.0165787	0.00289321	0.0360209	3.33745e-05	5.79022e-05	0.000614251	0.0217877	0.00301449
k__Bacteria;p__Firmicutes;c__Clostridia;o__Clostridiales;f__Ruminococcaceae;g__Oscillospira;s__	0	0	0.000902527	5.80703e-05	0	0	0	0	0	0	9.60184e-05	0	0.000130014	0	0.000406924	0.000980392	0.00263241	0.00131579	0	0	6.29663e-05	0	0	0	0	0	0	0.00159981	0	0	0.000147482	0	0.00208936	0.0139594	0.0111414	0.0160225	0.000666836	0.0256711	0.00268735	0.000131341	0.00720105	0.0245365	0.00537676	0.0065365	0.0161533	0.0220318	0.0148298	0.00869093	0
k__Bacteria;p__Firmicutes;c__Clostridia;o__Clostridiales;f__Ruminococcaceae;g__Ruminococcus;Other	0	0	0	0	0	0	0	0	0	0	0	0	0	0	0	0	0	0	0	0	0	0	0	0	0	0	0	0	0	0	0	0	0	0.00012299	0	0	0	0	0	0	0	0	0	0	0	0.000144756	0	0	0
k__Bacteria;p__Firmicutes;c__Clostridia;o__Clostridiales;f__Ruminococcaceae;g__Ruminococcus;s__	0.000211474	3.61899e-05	0.00689997	2.90352e-05	0	0.00047024	0	0	0	6.28062e-05	9.60184e-05	0.000123966	0.000942599	0.000227044	6.26037e-05	0.0136241	0.00369323	0.000601504	0.00323398	3.47005e-05	0.000881529	0	0	0.00102359	0	3.01395e-05	0	0.0220954	0	0.0235935	0.000147482	0.00372814	0.00423229	0.0383113	0	0.000969227	0.00435031	0.0204036	0.000998157	0.00193728	0.00455974	0.0115448	0.00243234	0.00864052	0.00724227	0.0215107	0.00900901	0.0524172	0.00904348
k__Bacteria;p__Firmicutes;c__Clostridia;o__Clostridiales;f__Ruminococcaceae;g__Ruminococcus;s__flavefaciens	0	0	0	0	0	0	0	0	0	0	0	0	0	0	0	0	0	0	0	0	0	0	0	0	0	0	0	0	0	0	0	0	0	0	0	0	0	0	0	0	0	0	0	0	0	0.00483483	0	0	0
k__Bacteria;p__Firmicutes;c__Clostridia;o__Clostridiales;f__Veillonellaceae;Other;Other	9.06317e-05	0	0.00023291	0.000319387	6.50343e-05	0	3.84808e-05	0.00140962	0.000741404	0.000219822	0	0.000929742	0.000130014	0.00012974	0	0	0	0	0	0	3.14832e-05	0	0.000572881	0	0	0	0.000160534	0	0	0	0	0	0	0	5.743e-05	0	0	0	0	0	0	0	0	0	0	0	0	0	0
k__Bacteria;p__Firmicutes;c__Clostridia;o__Clostridiales;f__Veillonellaceae;g__;s__	0	0.00010857	0	0.000203246	0	0	0	0.000180721	0	0.00040824	0	3.09914e-05	0	0	0.000125207	0	0	0	0	0	0	0	0.000107415	0	3.59932e-05	0	0	0	0	0	0	0	0	0	8.6145e-05	0	0	0	0	0	0	0	0	0	0	0	0	0	0
k__Bacteria;p__Firmicutes;c__Clostridia;o__Clostridiales;f__Veillonellaceae;g__Acidaminococcus;s__	0	0	0	0	0	0	0	0	0	0	0	0	0	0	0	0	0	0	0	0	0	0	0	0	0	0	0	0	0	0	0	0	0	0	0	3.02883e-05	0	0	0	0	0	0	0	2.80536e-05	0	0.0026056	0.0224933	0	0
k__Bacteria;p__Firmicutes;c__Clostridia;o__Clostridiales;f__Veillonellaceae;g__Dialister;s__	0.00154074	0	0.00340631	0.00272931	0.0132345	0.000537418	0.000962019	0.00910832	0.000216243	3.14031e-05	0	0.00892553	0.000487551	0.00100548	0.00128338	0.00892495	0.00699356	0.0043609	0.00253263	6.94011e-05	0.000629663	3.62201e-05	0.00612267	0.00195412	0.000179966	0	0.000224748	0.0026261	0.00353691	0.00464818	7.37409e-05	0.0114081	0.00251795	0.00144513	8.6145e-05	0.00354374	0.00450908	0.000317319	0.0226505	0	0.00380905	0.00458176	0.00622168	0.0011502	0	0	0.000731251	0.00350051	0.00324638
k__Bacteria;p__Firmicutes;c__Clostridia;o__Clostridiales;f__Veillonellaceae;g__Megamonas;s__	0	0	0	0	0	0	0	3.61441e-05	0	0	0	0	3.25034e-05	0	0.0274204	0	0	0	0	0	0	0	0	0	0	0	0	0	0	0	0	0	0	0	0	3.02883e-05	3.17541e-05	0	0	0	2.78033e-05	0	0	0	0	0.00613763	5.85001e-05	3.01768e-05	0
k__Bacteria;p__Firmicutes;c__Clostridia;o__Clostridiales;f__Veillonellaceae;g__Megasphaera;s__	0.0135343	7.23798e-05	0.0121696	0.0139949	0.00188599	0.00241838	0.00150075	0.0141324	0.0202959	0.00543273	0	0.0339666	0.0047455	0.0295482	0.00391273	0	0	0.00413534	0	0	0.00286497	0	0.0114218	0.00386172	0.00280747	0.000391814	0.00545816	0	0	0	0.000110611	0	0	0	0.00146447	0.0452508	0.00161946	0	0.000358313	0.000656707	5.56065e-05	0.00066315	0.000153622	0.000953824	0	0.011812	0.105593	0	0
k__Bacteria;p__Firmicutes;c__Clostridia;o__Clostridiales;f__Veillonellaceae;g__Mitsuokella;Other	0	0	0	0	0	0	0	0	0	0	0	0	0	0	0	0	0	0	0	0	0	0	0	0	0	0	0	0	0	0	0	0	0	0	0	0	0	0	0	0	0	0	0	0	0	0	0	0	0.000115942
k__Bacteria;p__Firmicutes;c__Clostridia;o__Clostridiales;f__Veillonellaceae;g__Mitsuokella;s__	0	0	0	0	0	0	0	0	0	0	0	0	0	0	0	0	0.00330033	0	0	0	0	0	0	0	0	0	0	0	0.00255638	0	0	0	0	0	0	0	0	0	0	0.000131341	0	0	0	0	0	0	0	0	0.00255072
k__Bacteria;p__Firmicutes;c__Clostridia;o__Clostridiales;f__Veillonellaceae;g__Phascolarctobacterium;s__	3.02106e-05	0	0.000203796	0.000203246	0	3.35886e-05	0	0	0	0	0	0	6.50068e-05	0	0	0	0.00278956	0	0	0	0	0	0	0	0	0	0	0.00175073	0	0	0	0	0	0.0222612	0.022972	0	3.17541e-05	3.17319e-05	0	0	0.0237996	0.0216428	0.00883324	0.00277731	0	0.000144756	0.012285	0.00748386	0
k__Bacteria;p__Firmicutes;c__Clostridia;o__Clostridiales;f__Veillonellaceae;g__Schwartzia;s__	0	3.61899e-05	5.82276e-05	0.000232281	0	0	3.84808e-05	0.00108432	0	3.14031e-05	0	3.09914e-05	0	0	0	0	0	0	0	0	9.44495e-05	0	0.000537076	0	0.000215959	0	0	0	0	0	0	0	0	0	0	0	0	0	0	0	0	0.000120573	0	0	0	0	0	0	0
k__Bacteria;p__Firmicutes;c__Clostridia;o__Clostridiales;f__Veillonellaceae;g__Selenomonas;s__	0.00407843	0.000977128	0.0106556	0.00377457	0.000617826	0.000537418	0.00153923	0.00137348	0.0064255	0.00486748	0.00921777	0.00672514	0.00406293	0.0350297	0.00106426	0	0	0	0	6.94011e-05	0.000377798	0	0.0021483	0.00134928	0.000251953	0.000150698	0.00269698	0	0	0	0	0	0	0	0.00674803	0	3.17541e-05	0	0	0	0	0	0	2.80536e-05	0	0	0	0	0
k__Bacteria;p__Firmicutes;c__Clostridia;o__Clostridiales;f__Veillonellaceae;g__Selenomonas;s__noxia	0	0	0.000262024	5.80703e-05	0	0	0	0	3.08918e-05	0	0	0.000154957	3.25034e-05	0	0	0	0	0	0	0	0	0	0	0	0	3.01395e-05	0	0	0	0	0	0	0	0	0	0	0	0	0	0	0	0	0	0	0	0	0	0	0
k__Bacteria;p__Firmicutes;c__Clostridia;o__Clostridiales;f__Veillonellaceae;g__Succiniclasticum;s__	0	0	0	0	0	0	0	0	0	0	0	0	0	0	0	0	0	0	0	0	0	0	0	0	0	0	0	0	0	0	0	0	0	0	0	0	0	0	7.67813e-05	0	0	0	0	0	0	0	0	0	0
k__Bacteria;p__Firmicutes;c__Clostridia;o__Clostridiales;f__Veillonellaceae;g__Veillonella;Other	0.000151053	0.000361899	0.000407593	0.000174211	0.000195103	3.35886e-05	0.000769616	0.000469874	0.000123567	0.000125612	0.000160031	0.000247931	3.25034e-05	0.000194609	3.13018e-05	0	0	3.7594e-05	0	0.000242904	9.44495e-05	0.00289761	0.000393856	0	0.000467912	3.01395e-05	0.000128427	0	0	0	0	0	0	0	0	0	6.35082e-05	0	0	0	0.000139016	6.02864e-05	0	0.000252483	0.000934486	0	0	0	0
k__Bacteria;p__Firmicutes;c__Clostridia;o__Clostridiales;f__Veillonellaceae;g__Veillonella;s__	0	0	0	0	0	0	0	0	0.0134688	0	0	0	3.25034e-05	0.00823846	0	0	0	0	0	0	0	0	0	0.000232634	0	0	0.00366018	0	0	0	0.00589927	0	0	0	0	0	0	0	0	0	0	0	0	2.80536e-05	0	0	0	9.05305e-05	0
k__Bacteria;p__Firmicutes;c__Clostridia;o__Clostridiales;f__Veillonellaceae;g__Veillonella;s__dispar	0.117731	0.333707	0.0674857	0.0553991	0.0253634	0.0640535	0.085158	0.124191	0.0888758	0.0357995	0.0306939	0.075867	0.0674771	0.101002	0.02116	0.0133198	0.00388967	0.00165414	0.00615624	0.00527448	0.0404874	0.141005	0.0545669	0.0148886	0.0893712	0.0157328	0.0541964	0	0.00861465	0.00419939	0	0	2.67867e-05	0.000522707	0.00252692	0	0.0249587	0.00015866	0.000895782	6.56707e-05	0.0114271	0.0037679	0.00611926	0.0625877	0.0648133	0.000434267	8.77501e-05	0.00482829	0.000115942
k__Bacteria;p__Firmicutes;c__Clostridia;o__Clostridiales;f__Veillonellaceae;g__Veillonella;s__parvula	3.02106e-05	7.23798e-05	2.91138e-05	0	3.25172e-05	3.35886e-05	0	0.000108432	0	0	0	3.09914e-05	0	0	6.26037e-05	0	0	0	0	0	0	3.62201e-05	0	0	3.59932e-05	0	0	0	0	0	0	0	0	0	0	0	0	0	0	0	0	0	0	2.80536e-05	0	0	0	0	0
k__Bacteria;p__Firmicutes;c__Clostridia;o__Clostridiales;f__[Mogibacteriaceae];g__;s__	0	0	0.0027367	0.00839116	0.00783663	0.000436652	0	7.22883e-05	0.00349078	0.00157015	0	0.00173552	0.00175518	0.00107035	0.00600995	0	0	0	3.89636e-05	0.000104102	0.00472248	0	0	0.00218676	0.000611885	0.000482233	0.00061003	0	0	0	0	0	0	0.00316699	0.00017229	0.00142355	0.00257208	0.000317319	0.00209869	3.28353e-05	0.00272472	0.00183873	0.0132883	0.000280536	0	0.000665875	0.000614251	0.000241415	0
k__Bacteria;p__Firmicutes;c__Clostridia;o__Clostridiales;f__[Mogibacteriaceae];g__Mogibacterium;s__	0	0	0	0	0	0	0	0	0	0	0	3.09914e-05	0	0	3.13018e-05	0	0	0	0	0	0	0	0	0	0	0	0	0	0	0	0	0	0	0	0	0	0	0	0	0	0	0	0	0	0	0	0	0	0
k__Bacteria;p__Firmicutes;c__Clostridia;o__Clostridiales;f__[Tissierellaceae];Other;Other	0	0	0	0	0	0	0	0	0	0	0	0	0	0	0	0	0	0	0	0	0	0	0	0	0	0	0	0	0	0	0	0	0	0	0	3.02883e-05	0	0	0	0	5.56065e-05	0	5.12072e-05	0	0	0	0	0	0
k__Bacteria;p__Firmicutes;c__Clostridia;o__Clostridiales;f__[Tissierellaceae];g__;s__	0	0	0.000349365	2.90352e-05	0	0	0	0	0	0.000125612	0	0	0	0	0.000657339	0	0	0	0	3.47005e-05	9.44495e-05	0	0	0	0.000215959	0	0	0	0	0	0	0	0	0	0	0	0	0	0	0	0	0	0	0	0	0	0	0	0
k__Bacteria;p__Firmicutes;c__Clostridia;o__Clostridiales;f__[Tissierellaceae];g__1-68;s__	0	0	0	0	0	0	0	0	0	0	0	0	0	0	0	0	0	0	0	0	0	0	0	0	0	0	0	0	0	0	0	0	0	6.14949e-05	0	0	0.00015877	6.34639e-05	0.00145885	9.8506e-05	0	0	0.0168216	0.000196375	0	2.89511e-05	0	0.0016899	0
k__Bacteria;p__Firmicutes;c__Clostridia;o__Clostridiales;f__[Tissierellaceae];g__Anaerococcus;s__	0	0	0	0	0	0	0	3.61441e-05	0	0	0	0	0	0	0	0	0	0	0	0	0	0	0	0	0	0	0	0	0	0	0	0	0	0.000676444	0.000545585	0.00127211	0.00825607	0.00180872	0.0200143	0.000722377	0.0128173	0.000482291	0.0300842	0.00165516	3.33745e-05	8.68533e-05	0.00336375	0.00470759	0.000115942
k__Bacteria;p__Firmicutes;c__Clostridia;o__Clostridiales;f__[Tissierellaceae];g__Finegoldia;s__	0	0	0	0	0	0	0	0.000253009	0	0	0	0	0	0	0	0	0	0	3.89636e-05	0	0	0	0	0	0	0	0	0	0	0	0	0	0	3.07475e-05	0.00106246	0.00314999	0.0187667	0.00193565	0.0728399	0	0.0112047	0.00238131	0.0323886	0.0035067	0	0.000115804	0.00506026	0.0074235	0
k__Bacteria;p__Firmicutes;c__Clostridia;o__Clostridiales;f__[Tissierellaceae];g__Parvimonas;s__	0.00268874	0.00018095	0.00538605	0.00717168	0.0613274	0.00789332	0.00150075	0.000831315	0.00327454	0.00323452	0.130393	0.0137602	0.00685822	0.00227044	0.00669859	0.000878972	0	0.000225564	0	0.000208203	0.0276107	0.00010866	0.000358051	0.00763039	0.000215959	0.00385786	0.00173377	0	0.00161087	0	0	0	0	0.000737939	0.00011486	0	0	6.34639e-05	0.000307125	0	0	0	0.000179225	0	3.33745e-05	0	0	0.000513006	0
k__Bacteria;p__Firmicutes;c__Clostridia;o__Clostridiales;f__[Tissierellaceae];g__Peptoniphilus;s__	0	0	0.00119366	0.000116141	0	0.000100766	0	0.000216865	0	0	0	9.29742e-05	0	0	0	0	0	0.00109023	0	0	0	0	0	0	0	0	0	0	0	0	0	0	0	0.00036897	0.00068916	0.00036346	0.00736695	0.0021895	0.0311476	0.000525365	0.00911947	0.00123587	0.0382006	0.00269315	3.33745e-05	0.000115804	0.0043875	0.0106222	0
k__Bacteria;p__Firmicutes;c__Erysipelotrichi;o__Erysipelotrichales;f__Erysipelotrichaceae;g__;s__	0	0	0	2.90352e-05	0	0	0	0	0	0	0	0	0	0	3.13018e-05	3.38066e-05	0	0	3.89636e-05	0	0.000125933	0	0	0	0	0	0	0	0	0	0.000258093	3.72814e-05	0	0.0221382	0.0260445	0.0209292	0.0053982	0.00688583	0.00967445	0.0498769	2.78033e-05	0.00114544	0.00647771	2.80536e-05	0.00777626	0.00943806	0.0041535	0.0012976	0
k__Bacteria;p__Firmicutes;c__Erysipelotrichi;o__Erysipelotrichales;f__Erysipelotrichaceae;g__Allobaculum;s__	0	0	0	0	0	0	0	0	0	0	0	0	0	0	0	0	0	0	0	0	0	0	0	0	0	0	0	0	0	0	0	0	0	0	0	0	0	0	0	0	0	0	0	0	0	0	0	0	0
k__Bacteria;p__Firmicutes;c__Erysipelotrichi;o__Erysipelotrichales;f__Erysipelotrichaceae;g__Bulleidia;Other	0	0	0	0	0	0	0	0	0.00033981	0	0	3.09914e-05	0	0.000194609	0	0	0	0	0	3.47005e-05	0.000975978	0	0	0.00255897	0	0	6.42137e-05	0	0	0	0	0	0	0	0	0	0	0	0	0	0	0	0	0	0	0	0	0	0
k__Bacteria;p__Firmicutes;c__Erysipelotrichi;o__Erysipelotrichales;f__Erysipelotrichaceae;g__Bulleidia;s__	0.00465243	0	0.00110632	0.00871055	0.00403213	0.00134354	0.000153923	0	0.00648729	0.00276347	0	0.00749992	0.00403042	0.00613019	0.00904623	0	0	0.000225564	0	0.000416406	0.0039354	3.62201e-05	0	0.00195412	0.000359932	0.000241116	0.00337122	0	0	0	0	0	0	0.000184485	0	0	0	0.000126928	0	6.56707e-05	0	0	0.000307243	0	0	0	0.0001755	0	0
k__Bacteria;p__Firmicutes;c__Erysipelotrichi;o__Erysipelotrichales;f__Erysipelotrichaceae;g__Bulleidia;s__moorei	0	0	0	5.80703e-05	0	0	0	0	0	0	0	0	0	0	0	0	0	0	0	0	0	0	0	0	0	0	0	0	0	0	0	0	0	0	0	0	0	0	0	0	0	0	0	0	0	0	0	0	0
k__Bacteria;p__Firmicutes;c__Erysipelotrichi;o__Erysipelotrichales;f__Erysipelotrichaceae;g__Catenibacterium;s__	6.04211e-05	0	0	0	0	0	0	0	0	0	0	0	0	3.24349e-05	0	0	0	0	0.0037405	0	0	0	0	0	0	0	0	0.00796885	0	0.00189133	0	0.00234873	0	0	0	0	0	0	0	0	0.00531042	0	0	0.000336644	0	0	0	0	0.00428986
k__Bacteria;p__Firmicutes;c__Erysipelotrichi;o__Erysipelotrichales;f__Erysipelotrichaceae;g__Clostridium;Other	0	0	0	0	0	0	0	0	0	0	0	0	0	0	0	0	0	0	0	0	0	0	0	0	0	0	0	0	0	0	0	0	0	0.000707192	0	0	0	0	0	0	0	0	0	0	0	0	0	0	0
k__Bacteria;p__Firmicutes;c__Erysipelotrichi;o__Erysipelotrichales;f__Erysipelotrichaceae;g__Coprobacillus;s__	0	0	0	0	0	0	0	0	0	0	0	0	0	0	0	0	0	0	0	0	0	0	0	0	0	0	0	0	0	0	0	0	0	0.00980844	0	0	6.35082e-05	0.000602907	0	6.56707e-05	0.000139016	0.00180859	0.00368692	0	0.000100123	0.000723778	0	0.000482829	0
k__Bacteria;p__Firmicutes;c__Erysipelotrichi;o__Erysipelotrichales;f__Erysipelotrichaceae;g__Sharpea;s__	0	0	0.000669617	0	0	0	0	0	3.08918e-05	0	0	0	0	0	0	0	0	0	0	0	3.14832e-05	0	0	0	0	0	0	0	0	0	0	0	0	0	0	0	0	0	0	0	0	0	0	0	0	0	0	0	0
k__Bacteria;p__Firmicutes;c__Erysipelotrichi;o__Erysipelotrichales;f__Erysipelotrichaceae;g__[Eubacterium];Other	0	0	0	0	0	0	0	0	0	0	0	0	0	0	0	0	0	0	0	0	0	0	0	0	0	0	0	0	0	0	0	0	0	0	5.743e-05	0	0	0	0	0	0	6.02864e-05	0	0	0	0	0	0	0
k__Bacteria;p__Firmicutes;c__Erysipelotrichi;o__Erysipelotrichales;f__Erysipelotrichaceae;g__[Eubacterium];s__biforme	0.000181263	0	0	0	0	0.000335886	0	0	0	0	0.000352068	0	0	6.48698e-05	6.26037e-05	0.00486815	0.00553984	0.00308271	0	0	0.000975978	0	0	0.000930536	0	3.01395e-05	0	0.00763681	0.0050077	0.00907197	3.68704e-05	0.00555493	0.00739312	0	0	0	0	0	0	0	0.00219646	0	2.56036e-05	0.0330191	0	0	0.023517	0	0.00428986
k__Bacteria;p__Firmicutes;c__Erysipelotrichi;o__Erysipelotrichales;f__Erysipelotrichaceae;g__[Eubacterium];s__dolichum	0	3.61899e-05	0	0	0	0	0	0	0	0	0	0	0	0	0	0	0	0	0	0	0	0	0	0	0	0	0	0	0	0	0.000110611	0	0	0.000184485	0.0210194	0.00148413	0.000508066	0.0022847	0.000332719	0.000164177	0	0.00834966	0.000691297	0	0.00180222	0.00115804	0.00049725	0.000150884	0
k__Bacteria;p__Firmicutes;c__Erysipelotrichi;o__Erysipelotrichales;f__Erysipelotrichaceae;g__cc_115;s__	0	0	0.000145569	0	0	0	0	0	0	0	0	0	3.25034e-05	0	0	0	0	0	0	0	0	0	0	0	0	0	0	0	0	0	0	0	0	0	0	3.02883e-05	0	0	0.000153563	3.28353e-05	0	0	0	0	0	0	0	0.000150884	0
k__Bacteria;p__Fusobacteria;c__Fusobacteriia;o__Fusobacteriales;f__Fusobacteriaceae;g__Fusobacterium;s__	0.00238663	0.00126665	0.031734	0.0471531	0.10864	0.0294572	0.00819641	0.000253009	0.029131	0.030461	0.0642043	0.0319521	0.0512254	0.0108981	0.0147432	6.76133e-05	0	0.00180451	0.00233781	0.00215143	0.0516954	0.0010866	0.000930932	0.0120039	0.00334737	0.0572049	0.00568291	0	0	0.00307742	3.68704e-05	0	0	0.000584202	0.00034458	0.0298037	0.0443287	0.000253855	7.67813e-05	0	0.000305836	0	0.00163863	0.000533019	0.0129493	2.89511e-05	0.0309758	3.01768e-05	0
k__Bacteria;p__Fusobacteria;c__Fusobacteriia;o__Fusobacteriales;f__Leptotrichiaceae;g__Leptotrichia;s__	0.00401801	0.00293138	0.000989868	0.0118463	0.00903977	0.00947199	0.00815793	0.000289153	0.0636063	0.0303354	0	0.0112189	0.00968602	0.00454088	0.00159639	0.000811359	3.92896e-05	0	0	0.00187383	0.00402985	0.00977942	0.000429661	0.00907272	0.00489508	0.00744447	0.00446285	0	0	0	0	0	0	0	0	0	0	0	0	0	0	0	2.56036e-05	0.000112215	0	0	0	0	0
k__Bacteria;p__GN02;c__BD1-5;o__;f__;g__;s__	0	0	0	0	0.000195103	0	0	0	0	0	0	0	0	0	0	0	0	0	0	6.94011e-05	0	0	0	0	0	3.01395e-05	0	0	0	0	0	0	0	0	0	0	0	0	0	0	0	0	0	0	0	0	0	0	0
k__Bacteria;p__Gemmatimonadetes;c__Gemmatimonadetes;o__Gemmatimonadales;f__;g__;s__	0	0	0	0	0	0	0	0	0	0	0	0	0	0	0	0	0	0	0	0	0	0	0	0	0	0	0	0	0	0	0	0	0	0	0	0	0	0	0	0	0	0	0	0	0	0	0	0	0
k__Bacteria;p__Lentisphaerae;c__[Lentisphaeria];o__Victivallales;f__Victivallaceae;g__;s__	0	0	5.82276e-05	0	0	0	0	0	0	0	0	0	0	0	0	0	0	0	0	0	0	0	0	0	0	0	0	0	0	0	0	0	0	0.000461212	0	0	0	0	0	0	0	0.000723436	0	0	0	0	0	0	0
k__Bacteria;p__OD1;c__ZB2;o__;f__;g__;s__	0	0	0	0	0	0	0	0	0	0	0	0	0	0	0	0	0	0	0	0	0	0	0	0	0	0	0	0	0	0	0	0	0	0	0	0	0	0	0	0	0	0	0	0	0	0	0	0	0.00150725
k__Bacteria;p__Proteobacteria;c__Alphaproteobacteria;Other;Other;Other;Other	3.02106e-05	0	0	0	0	0	0	0	0	0	0	0	0	0	0	0	0	0	0	0	0	0	0	0	0	0	0	0	0	0	0	0	0	0	0	0	0	0	0	0	0	0	0	0	0	0	0	0	0
k__Bacteria;p__Proteobacteria;c__Alphaproteobacteria;o__BD7-3;f__;g__;s__	0	0	0	0	0	0	0	0	0	0	0	0	0	0	0	0	0	0	0	0	0	0	0	0	0	0	0	0	0	0	0	0	0	0	0	0	0	0	0	0	0	0	0	0	0	0	0	0	0.00197101
k__Bacteria;p__Proteobacteria;c__Alphaproteobacteria;o__Caulobacterales;f__Caulobacteraceae;Other;Other	0	0	0	0	0	0	0	0	0	0	0	0	0	0	0	0	0	0	0	0	0	0	0	0	0	0	0	0	0	0	0	0	0	0	0	0	0	0	0	0	0	0	0	0	0	0	0	0	0
k__Bacteria;p__Proteobacteria;c__Alphaproteobacteria;o__Caulobacterales;f__Caulobacteraceae;g__;s__	0	0	0	0	0	0	0	0	0	0	0	0	0	0	0	0	0.00290743	0	0.00105202	0	0	0	0	0	0	0	3.21069e-05	0.00169036	0	0	0	0	0.00300011	0	0	0	0	0	0	0	0	0	0	0	0	0	0	0	0
k__Bacteria;p__Proteobacteria;c__Alphaproteobacteria;o__RF32;f__;g__;s__	0	0	0.000262024	0	0	0	0	0	0	0	0	0	0	0	0	0	0	0	0	0	0	0	0	0	0	0	0	0	0	0	0	0	0	0.00012299	0	0	0	0	0	0	0	0	0	0	0	0	0	0	0
k__Bacteria;p__Proteobacteria;c__Alphaproteobacteria;o__Rhizobiales;f__Bartonellaceae;g__;s__	0	0	0	0	0	0	0	0	0	0	0	0	0	0	0	0	0.00231809	0	0	0	0	0	0	0	0	0	0	0	0	0	0	0	0	0	0	0	0	0	0	0	0	0	0	0	0	0	0	0	0
k__Bacteria;p__Proteobacteria;c__Alphaproteobacteria;o__Rhizobiales;f__Bradyrhizobiaceae;g__;s__	0	0	0	0	0	0	0	0	0	0	0	0	0	0	0	0.00020284	0	0	0	0	0	0	0	0	0	0	0	0	0	0	0	0	0	0	0	0	0	0	0	0	0	0	0	0	0	0	0	0	0
k__Bacteria;p__Proteobacteria;c__Alphaproteobacteria;o__Rhizobiales;f__Bradyrhizobiaceae;g__Bradyrhizobium;s__elkanii	0	0	0	0	0	0	0	0	0	0	0	0	0	0	0	0	0	0	0.00151958	0	0	0	0	0	0	0	0	0	0	0	0	0	0	0	0	0	0	0	0	0	0	0	0	0	0	0	0	0	0
k__Bacteria;p__Proteobacteria;c__Alphaproteobacteria;o__Rhizobiales;f__Brucellaceae;Other;Other	0.000120842	0	0	0	0	0.000201532	0	3.61441e-05	0	0	0.000224043	0	0	3.24349e-05	0	0.00625423	0.0147729	0.00924812	0.00233781	0	0	0	0	0.00125622	0	0	0	0.00588608	0.00861465	0.00637923	0	0.00603959	0.0102861	0	0	0	0	0	0	0	0	0	0	0	0	0	2.925e-05	0	0.00544928
k__Bacteria;p__Proteobacteria;c__Alphaproteobacteria;o__Rhizobiales;f__Hyphomicrobiaceae;g__Devosia;s__	0	0	0	0	0	0	0	0	0	0	0	0	0	0	0	0	0	0	0	0	0	0	0	0	0	0	0	0	0	0	0	0	0	0	0	0	0	0	0	0	0	0	0	0	0	0	0	0	0
k__Bacteria;p__Proteobacteria;c__Alphaproteobacteria;o__Rhizobiales;f__Hyphomicrobiaceae;g__Parvibaculum;s__	0	0	0	0	0	0	0	0	0	0	0	0	0	0	0	0	0	0	0	0	0	0	0	0	0	0	0	0	0	0	0	0	0	0	0	0	0	0	0	0	0	0	0	0	0	0	0	0	0
k__Bacteria;p__Proteobacteria;c__Alphaproteobacteria;o__Rhizobiales;f__Hyphomicrobiaceae;g__Rhodoplanes;s__	0	0	0	0	0	0	0	0	0	0	0	0	0	0	0	0	0	0	0	0	0	0	0	0	0	0	0	0	0	0	0	0	0	0	0	0	0	0	0	0	0	0	0	0	0	0	0	0	0
k__Bacteria;p__Proteobacteria;c__Alphaproteobacteria;o__Rhizobiales;f__Methylobacteriaceae;g__;s__	0	0	0	0	0	0.00023512	0	0	0	0	0	0	0	0.00012974	0.000187811	0	0.00306459	0.00191729	0.00405221	0	3.14832e-05	0	0	0.00214023	0	0	0	0	0.00311668	0.00307742	0	0.00876114	0.00495553	3.07475e-05	0	0	0	0	0	0	0	0	0	0	0	0	0	0	0.00626087
k__Bacteria;p__Proteobacteria;c__Alphaproteobacteria;o__Rhizobiales;f__Methylobacteriaceae;g__Methylobacterium;s__komagatae	0	0	0	0	0	0	0	0	0	0	0	0	0	0	0	0	0.0119048	0	0	0	0	0	0	0	0	0	0	0	0	0	0	0	0	0	0	0	0	0	0	0	0	0	0	0	0	0	0	0	0
k__Bacteria;p__Proteobacteria;c__Alphaproteobacteria;o__Rhizobiales;f__Methylocystaceae;g__Pleomorphomonas;s__	0	0	0	0	0	0	0	0	0	0	0	0	0	0	0	0	0	0	0	0	0	0	0	0	0	0	0	0	0	0	0	0	0	0	0	0	0	0	0	0	0	0	0	0	0	0	0	0	0
k__Bacteria;p__Proteobacteria;c__Alphaproteobacteria;o__Rhizobiales;f__Phyllobacteriaceae;Other;Other	0.0119332	0.00010857	0.0008443	0.000464563	9.75515e-05	0.0150141	3.84808e-05	0.000397586	6.17837e-05	0.000219822	0.0173153	3.09914e-05	0.000682572	0.00869255	0.00600995	0.410581	0.513516	0.477594	0.546503	3.47005e-05	6.29663e-05	3.62201e-05	0	0.109524	7.19865e-05	0.000904186	3.21069e-05	0.527393	0.557116	0.552749	0.00129047	0.566752	0.596352	9.22424e-05	0.000201005	3.02883e-05	0.00161946	0.000190392	0.00212428	6.56707e-05	0.000139016	0	0.000947333	0.000392751	3.33745e-05	0	0.0019305	0.000935482	0.555014
k__Bacteria;p__Proteobacteria;c__Alphaproteobacteria;o__Rhizobiales;f__Phyllobacteriaceae;g__;s__	0	0	0	0	0	3.35886e-05	0	0	0	0	0	0	3.25034e-05	0	0	0	0	0	0	0	0	0	0	0	0	0	0	0	0	0	0	0	2.67867e-05	0	0	0	0	0	0	0	0	0	0	0	0	0	0	0	0
k__Bacteria;p__Proteobacteria;c__Alphaproteobacteria;o__Rhizobiales;f__Phyllobacteriaceae;g__Defluvibacter;s__	3.02106e-05	0	0	0	0	0.000201532	0	0	0	0	0.000288055	0	0	3.24349e-05	0	0.00736984	0.01383	0.00714286	0.00187025	0	0	0	0	0.00214023	0	6.02791e-05	0	0.00329017	0.00549797	0.00711653	0	0.0142042	0.00739312	0	0	0	0	0	0	0	0	0	5.12072e-05	0	0	0	0	0	0.00231884
k__Bacteria;p__Proteobacteria;c__Alphaproteobacteria;o__Rhizobiales;f__Phyllobacteriaceae;g__Phyllobacterium;s__	0	0	0	0	0	0	0	0	0	0	0	0	0	0	0	0	7.85793e-05	7.5188e-05	0	0	0	0	0	0	0	0	0	3.0185e-05	0.000105057	6.41128e-05	0	0.000223689	0	0	0	0	0	0	0	0	0	0	0	0	0	0	0	0	0
k__Bacteria;p__Proteobacteria;c__Alphaproteobacteria;o__Rhizobiales;f__Rhizobiaceae;g__;s__	0	0	0	0	0	0	0	0	0	0	0	0	0	0	0	0	0	0	0	0	0	0	0	0	0	0	0	0	0	0	0	0	0	0	0	0	0	0	0	0	0	0	0	0	0	0	0	0	0
k__Bacteria;p__Proteobacteria;c__Alphaproteobacteria;o__Rhizobiales;f__Rhizobiaceae;g__Agrobacterium;s__	0.000241685	0	0.000116455	0	0	0.000302297	0	0	0	0	0.000352068	0	0	0.000194609	9.39055e-05	0.00696416	0.00538268	0.0127068	0.00822131	0	0	0	0	0.00153538	0	0	0	0.00724441	0.012887	0.0133034	3.68704e-05	0.0121537	0.00048216	0	0	0	6.35082e-05	0	0.000102375	0	0	0	0	0	0	0	0	0	0.0117101
k__Bacteria;p__Proteobacteria;c__Alphaproteobacteria;o__Rhizobiales;f__Xanthobacteraceae;g__Labrys;s__	0	0	0	0	0	0	0	0	0	0	0	0	0	0	0	0	0	0	0	0	0	0	0	0	0	0	0	0	0	0	0	0	0	0	0	0	0	0	0	0	0	0	0	0	0	0	0	0	0
k__Bacteria;p__Proteobacteria;c__Alphaproteobacteria;o__Rhodobacterales;f__Rhodobacteraceae;g__Paracoccus;s__aminovorans	0	0	0	0	0	0	0	0	0	0	0	0	0	0	0	0	0	0	0	0	0	0	0	0	0	0	0	0	0	0	0	0	0.00128576	0	0	0	0	0	0	0	0	0	0	0	0	0	0	0	0
k__Bacteria;p__Proteobacteria;c__Alphaproteobacteria;o__Rhodobacterales;f__Rhodobacteraceae;g__Rhodobacter;s__	0	0	0	0	0	0	0	0	0	0	0	0	0	0	0	0	0	0	0	0	0	0	0	0	0	0	0	0	0	0	0	0	0	0	0	0	0	0	0	0	0	0	0	0	0	0	0	0	0
k__Bacteria;p__Proteobacteria;c__Alphaproteobacteria;o__Rhodobacterales;f__Rhodobacteraceae;g__Rubellimicrobium;s__	0	0	0	0	0	0	0	0	0	0	0	0	0	0	0	0	0	0	0	0	0	0	0	0	0	0	0	0	0	0	0	0	0	0	0	0	0	0	0	0	0	0	0	0	0	0	0	0	0
k__Bacteria;p__Proteobacteria;c__Alphaproteobacteria;o__Rhodospirillales;f__Acetobacteraceae;g__;s__	0	0	0	0	0	0	0	0	0	0	0	0	0	0	0	0	0	0	0	0	0	0	0	0	0	0	0	0	0	0	0	0	0	0	0	0	0	0	0	0	0	0	0	0	0	0	0	0	0
k__Bacteria;p__Proteobacteria;c__Alphaproteobacteria;o__Rhodospirillales;f__Rhodospirillaceae;g__;s__	0	0	0	0	0	0	0	0	0	0	0	0	0	0	0	0	0	0	0	0	0	0	0	0	0	0	0	0	0	0	0	0	0	0	0	0	0	0	0	0	0	0	0	0	0	0	0	0	0
k__Bacteria;p__Proteobacteria;c__Alphaproteobacteria;o__Rickettsiales;f__mitochondria;g__Zea;s__luxurians	0	0	0	0	0	0	0	0	0	0	0	0	0	0	0	0	0	0	0	0	0	0	0.000179025	0	7.19865e-05	0	0	0	0	0	0	0	0	0	0	0	0	0	0	0	0	0	0	0	0	0	0	0	0
k__Bacteria;p__Proteobacteria;c__Alphaproteobacteria;o__Sphingomonadales;Other;Other;Other	0	0	0	0	0	0	0	0	0	0	0	0	0	0	0	0	0	0	0	0	0	0	0	0	0	0	0	0	0	0	0	0.0036163	0	0	0	0	0	0	0	0	0	0	0	0	0	0	0	0	0
k__Bacteria;p__Proteobacteria;c__Alphaproteobacteria;o__Sphingomonadales;f__Erythrobacteraceae;Other;Other	0	0	0	0	0	0	0	0	0	0	0	0	0	0	0	0	0	0	0	0	0	0	0	0	0	0	0	0	0	0	0	0	0	0	0	0	0	0	0	0	0	0	0	0	0	0	0	0	0
k__Bacteria;p__Proteobacteria;c__Alphaproteobacteria;o__Sphingomonadales;f__Sphingomonadaceae;g__Kaistobacter;s__	0	0	0	0	0	0	0	0	0	0	0	0	0	0	0	0	0	0	0	0	0	0	0	0	0	0	0	0	0	0	0	0	0	0	0	0	0	0	0	0	0	0	0	0	0	0	0	0	0
k__Bacteria;p__Proteobacteria;c__Alphaproteobacteria;o__Sphingomonadales;f__Sphingomonadaceae;g__Novosphingobium;s__	0	0	0	0	0	0	0	0	0	0	0	0	0	0	0	0	0	0	0	0	0	0	0	0	0	0	0	0	0	0	0	0	0	0	0	0	0	0	0	0	0	0	0	0	0	0	0	0	0
k__Bacteria;p__Proteobacteria;c__Alphaproteobacteria;o__Sphingomonadales;f__Sphingomonadaceae;g__Sphingobium;s__	0	0	0	0	0	0	0	0	0	0	0	0	0	0	0	0	0	0	0	0	0	0	0	0	0	0	0	0	0	0	0	0	0	0	0	0	0	0	0	0	0	0	0	0	0	0	0	0	0
k__Bacteria;p__Proteobacteria;c__Alphaproteobacteria;o__Sphingomonadales;f__Sphingomonadaceae;g__Sphingobium;s__xenophagum	0	0	0	0	0	0	0	0	0	0	6.40123e-05	0	0	0	0	0	0	0	0	0	0	0	0	0	0	0	0	0	0	0	0	0	0	0	0	0	0	0	0	0	0	0	0	0	0	0	0	0	0
k__Bacteria;p__Proteobacteria;c__Alphaproteobacteria;o__Sphingomonadales;f__Sphingomonadaceae;g__Sphingomonas;s__yabuuchiae	0	0	0	0	0	0	0	0	0	0	0	0	0	0	0	0	0	0	0	0	0	0	0	0	0	0	0	0	0	0	0	0	0	0	0	0	0	0	0	0	0	0	0	0	0	0	0	0	0
k__Bacteria;p__Proteobacteria;c__Betaproteobacteria;Other;Other;Other;Other	0	0	0	0	0	0	0	0	0	0	0	0	0	0	0	0	0	0	0	0	0	0	0	0	0	0	0	0	0	0	0	0	0	0	5.743e-05	0	0	0	0	0	0	0	0	0	0	0	0	0	0
k__Bacteria;p__Proteobacteria;c__Betaproteobacteria;o__Burkholderiales;f__Alcaligenaceae;Other;Other	0.0014199	0	5.82276e-05	2.90352e-05	0	0.00124278	0	3.61441e-05	0	3.14031e-05	0.000992191	0	0	9.73047e-05	0.000406924	0.0124408	0.0281314	0.0150376	0.0215079	0	0	0	0	0.00483878	0	6.02791e-05	0	0.0165414	0.0224121	0.013656	0.000184352	0.0360512	0.0287421	0	0	0	0	0	2.55938e-05	0	0	0	2.56036e-05	2.80536e-05	0	0	5.85001e-05	0.000120707	0.0265507
k__Bacteria;p__Proteobacteria;c__Betaproteobacteria;o__Burkholderiales;f__Alcaligenaceae;g__Sutterella;s__	3.02106e-05	0	0.00046582	0.000203246	0	0.000100766	0	0	3.08918e-05	0	0	0	3.25034e-05	0	0.00159639	0.00338066	3.92896e-05	0.00473684	0.00483148	0	0.000346315	0	0	0.00102359	0.00010798	3.01395e-05	0	0.0030185	0.00336182	0	3.68704e-05	0.00178951	0	0.0130369	0.0149892	0.0405864	0	0.0618773	0.0216011	0.000295518	0.0265799	0.0230595	0.0139284	0.0415194	0	0.0170232	0.0230783	0.0321987	0.000115942
k__Bacteria;p__Proteobacteria;c__Betaproteobacteria;o__Burkholderiales;f__Burkholderiaceae;g__Burkholderia;s__	0	0	0	0	0	0	0	0	0	3.14031e-05	0	0	0	0	0	0.00327924	0	0	0	0	0	0	0	0.000604848	0	0	0	0	0.00346687	0	7.37409e-05	0.00339261	0	0	0	0	0	0	0	0	0	0	0	0	0	0	0	0	0
k__Bacteria;p__Proteobacteria;c__Betaproteobacteria;o__Burkholderiales;f__Burkholderiaceae;g__Lautropia;s__	0.00993928	0.000759988	0.000378479	0.000174211	0.00149579	0.00023512	0	0.000325297	0.000648729	0.000376837	0	0	0.00260027	0.000162174	0.000375622	0.000608519	0	0	0	0.000555209	3.14832e-05	0	0.000966737	0	0.000611885	0.00828838	3.21069e-05	0	0	0	0	0	0	0	0	0	0	0	0	0	0	0	0	0	0	0	2.925e-05	0	0
k__Bacteria;p__Proteobacteria;c__Betaproteobacteria;o__Burkholderiales;f__Comamonadaceae;Other;Other	0	0	0	0	0	0	0	0	0	0	0	0	0	0	0	0.00020284	0.000235738	3.7594e-05	0.000233781	0	0	0	0	0	0	0	0	0.000211295	0.000385208	9.61693e-05	0	0.000372814	0.00024108	0	0	0	0	0	0	0	0	0	0	0	0	0	0	0	0.00255072
k__Bacteria;p__Proteobacteria;c__Betaproteobacteria;o__Burkholderiales;f__Comamonadaceae;g__;s__	0	0	0	2.90352e-05	0	6.71772e-05	0	3.61441e-05	0.000185351	0	0	0	0	6.48698e-05	3.13018e-05	0.00324544	0.00251454	0	0.00338983	0	3.14832e-05	0	0.000250636	4.65268e-05	0	0	0	0	0.00409721	0.00359032	3.68704e-05	0	0.00270545	0	0	0	0	0	0	0	0	0	0	0	0	0	0	3.01768e-05	0
k__Bacteria;p__Proteobacteria;c__Betaproteobacteria;o__Burkholderiales;f__Comamonadaceae;g__Roseateles;s__depolymerans	0	0	0	0	0	0	0	0	0	0	0	0	0	0	0	0	0	0	0	0	0	0	0	0	0	0	0	0	0	0	0	0	0	0	0	0	0	0	0	0	0	0	0	0	0	0	0	0	0
k__Bacteria;p__Proteobacteria;c__Betaproteobacteria;o__Burkholderiales;f__Oxalobacteraceae;g__;s__	0	0	0	0	0	0	0	0	0	0	0	0	0	0	0	0	0	0	0	0	0	0	0	0	0	0	0	0	0.00276649	0	0	0	0	0	0	0	0	0	0	0	0	0	0	0	0	0	0	0	0
k__Bacteria;p__Proteobacteria;c__Betaproteobacteria;o__Burkholderiales;f__Oxalobacteraceae;g__Cupriavidus;s__	0	0	0	0	0	0	0	0	0	0	0	0	0	0	0	0	0	0	0	0	0	0	0	0	0	0	0	0	0	0	0	0	0	0	0	0	0	0	0	0	0	0	0	0	0	0	0	0	0
k__Bacteria;p__Proteobacteria;c__Betaproteobacteria;o__Burkholderiales;f__Oxalobacteraceae;g__Herbaspirillum;s__	0.000211474	0	2.91138e-05	0	0	3.35886e-05	0	0	0	0	0.000864166	0	0	3.24349e-05	0	0	0.0130442	0.0142481	0.00342879	0	0	0	0	0.0040013	0	0	0	0.0162697	0.00805435	0.00403911	0	0.00667338	0.00487517	0	0	0	0	0	0	0	0	0	2.56036e-05	0	0	0	0	0	0.00475362
k__Bacteria;p__Proteobacteria;c__Betaproteobacteria;o__Burkholderiales;f__Oxalobacteraceae;g__Massilia;Other	0	0	0	0	0	0	0	0	0	0	0	0	0	0	0	0	0	0	0	0	0	0	0	0	0	0	0	0	0	0	0	0	0	0	0	0	0	0	0	0	0	0	0	0	0	0	0	0	0
k__Bacteria;p__Proteobacteria;c__Betaproteobacteria;o__Burkholderiales;f__Oxalobacteraceae;g__Oxalobacter;s__formigenes	0	0	0	0	0	0	0	0	0	0	0	0	0	0	0	0	0	0	0	0	0	0	0	0	0	0	0	0	0	0	0	0	0	0.000737939	0	0	0	0	0	0	0	0.000150716	0	0	0	0	0.0022815	0	0
k__Bacteria;p__Proteobacteria;c__Betaproteobacteria;o__Methylophilales;f__Methylophilaceae;Other;Other	0	0	0	0	0	0	0	0	0	0	6.40123e-05	0	0	0	0	0	0	0	0	0	0	0	0	0	0	0	0	0	0	0	0	0.00309436	8.036e-05	0	0	0	0	0	0	0	0	0	0	0	0	0	0	0	0.0013913
k__Bacteria;p__Proteobacteria;c__Betaproteobacteria;o__Neisseriales;f__Neisseriaceae;Other;Other	0.0118425	0.00253329	0.00192151	0.00412299	0.00461744	0.00097407	0	0.000469874	0.000525161	0	0	0	0.000455048	0.000162174	9.39055e-05	0	0	0	0	6.94011e-05	0.00667443	0	0.00121737	0	0	3.01395e-05	0.000192641	0	0	0	0	0	0	0	0	0	0	0	0	0	0	0	0	0	0	0	0	0	0
k__Bacteria;p__Proteobacteria;c__Betaproteobacteria;o__Neisseriales;f__Neisseriaceae;g__;s__	0.000604211	0.0576144	0	0	0.000390206	0.00164584	0	0.00043373	0.00033981	0	0	0.000402888	0.0211272	0.00165418	0	0	0	0	0.00159751	6.94011e-05	0.00314832	0	0.000465466	0	3.59932e-05	0.0208566	0.00780196	0	0	0	0	0	0	0	0	0	0	0	0	0	0	0	0	0	3.33745e-05	0	0	0	0
k__Bacteria;p__Proteobacteria;c__Betaproteobacteria;o__Neisseriales;f__Neisseriaceae;g__Eikenella;s__	0.000120842	7.23798e-05	5.82276e-05	0.000174211	0.000325172	6.71772e-05	0	0.00169877	0.000370702	9.42093e-05	0	0.000185948	0.00786583	0.000227044	0	0	0	0	0	0	0.000125933	0	0.000501271	0.00227981	0	0.00376744	0.000160534	0	0	0	0	0	0	0	0	0	0	0	0	0	0	0	7.68108e-05	0	0	0	0	0	0
k__Bacteria;p__Proteobacteria;c__Betaproteobacteria;o__Neisseriales;f__Neisseriaceae;g__Kingella;s__	0	0	0	0.000638774	0	0	0	0	0.000123567	9.42093e-05	0	0.00043388	0.000812585	0	0	0	0	0	0	0	0	0	0	0.000465268	7.19865e-05	0	3.21069e-05	0	0.00311668	0	0	0	0	0	0	0	0	0	0	0	0	0	0	0	0	0	0	0	0
k__Bacteria;p__Proteobacteria;c__Betaproteobacteria;o__Neisseriales;f__Neisseriaceae;g__Neisseria;Other	0	0	2.91138e-05	8.71055e-05	0	0	0	0	0.00129746	0	0	0	0	0	0	0	0	0	0	0	0	0	0	0	0	0	0	0	0	0	0	0	0	0	0	0	0	0	0	0	0	0	0	0	0	0	0	0	0
k__Bacteria;p__Proteobacteria;c__Betaproteobacteria;o__Neisseriales;f__Neisseriaceae;g__Neisseria;s__	0.000483369	7.23798e-05	0.00462909	0.00090009	0.0355738	0.0339245	0	0.0108071	0.0389237	0.0131579	0	0.000712803	0.0111487	0.00282184	0.000281717	0	0.00255383	0	0	0.0062808	0.00214086	0	0.0121379	0.000558321	0.000971817	0.0260406	0.0236949	0	0.00553299	3.20564e-05	0	0.00249786	0	0	0	3.02883e-05	0	0	0	0	0	0	0	0	0	0	0	0	0
k__Bacteria;p__Proteobacteria;c__Betaproteobacteria;o__Neisseriales;f__Neisseriaceae;g__Neisseria;s__subflava	0.0536238	0	0.0604111	0.0765077	0.165545	0.034294	0	0.000180721	0.0360817	0.0414207	0	0	0.0643568	0.0102819	0	0.00243408	3.92896e-05	0	3.89636e-05	0.0395933	0.0185751	0	0.000429661	0.00167496	0.00431919	0.0134724	0.0559301	0.00211295	0.0075991	0.00541753	3.68704e-05	0.00346717	2.67867e-05	0	0.000143575	0	3.17541e-05	0	0	0	0	0	5.12072e-05	0	0	0	0	0	0
k__Bacteria;p__Proteobacteria;c__Betaproteobacteria;o__Rhodocyclales;f__Rhodocyclaceae;Other;Other	0	0	0	0	0	0	0	0	0	0	0	0	0	0	0	0	0	0	0	0	0	0	0	0	0	0	0	0	0	0	0	0	0	0	0	0	0	0	0	0	0	0	0	0	0	0	0	0	0
k__Bacteria;p__Proteobacteria;c__Betaproteobacteria;o__Rhodocyclales;f__Rhodocyclaceae;g__Dechloromonas;s__	0	0	0	0	0	0	0	0	0	0	0	0	0	0	0	0	0	0	0	0	0	0	0	0	0	0	0	0	0	0	0	0	0	0	0	0	0	0	0	0	0	0	0	0	0	0	0	0	0
k__Bacteria;p__Proteobacteria;c__Deltaproteobacteria;o__Desulfobacterales;f__Desulfobulbaceae;g__Desulfobulbus;s__	0	0	5.82276e-05	0	3.25172e-05	0	0	3.61441e-05	0	3.14031e-05	0	0.000123966	3.25034e-05	0	0	0	0	0	0	0	0	0	3.58051e-05	0	0.000215959	0	0	0	0	0	0	0	0	0	0	0	0	0	0	0	0	0	0	0	0	0	0	0	0
k__Bacteria;p__Proteobacteria;c__Deltaproteobacteria;o__Desulfovibrionales;f__Desulfovibrionaceae;g__;s__	0	0	0	0	0	0	0	0	0	0	0	0	0	0	0	0	0	0	0	0	0	0	0	0	0	0	0	0	0	0	0	0	0	0	0	0	0	0	7.67813e-05	0	0	0.00382818	5.12072e-05	0.000448858	0	0	0	3.01768e-05	0
k__Bacteria;p__Proteobacteria;c__Deltaproteobacteria;o__Desulfovibrionales;f__Desulfovibrionaceae;g__Bilophila;s__	0	0	0.000174683	0	3.25172e-05	6.71772e-05	0	0	0	0	0	0	0	0	0.000250415	0.00344828	0	0	0	0	0	0	0	0	3.59932e-05	0	0	0	0	0	7.37409e-05	0.00514484	0	0.000707192	0	0.00112067	0	0	0	0.000558201	0	0.000693293	0.0021507	0.00179543	0	0.0107119	0.00166725	0.00350051	0
k__Bacteria;p__Proteobacteria;c__Deltaproteobacteria;o__Desulfovibrionales;f__Desulfovibrionaceae;g__Desulfovibrio;s__	0	0	0.000145569	0	0	0	0	0	0	0	0	0	0	0	0	0	0	0	0	0	0	0	0	0	3.59932e-05	0	0	0	0	0	0	0.00108116	0	0	0	0.00978314	0.00612854	0.00276068	0.000230344	0	0	0.00295403	0.00122897	0	0	0	0.00155025	0	0
k__Bacteria;p__Proteobacteria;c__Deltaproteobacteria;o__Desulfovibrionales;f__Desulfovibrionaceae;g__Desulfovibrio;s__C21_c20	0	0	0	0	0	0	0	0	0	0	0	0	0	0	0	0	0	0	0	0	0	0	0	0	0	0	0	0	0	0	0	0	0	0	0	0	0	0	0	0	0	0	0	0	0	0	0	0	0
k__Bacteria;p__Proteobacteria;c__Deltaproteobacteria;o__Desulfovibrionales;f__Desulfovibrionaceae;g__Desulfovibrio;s__D168	0	0	0	0	0	0	0	0	0	0	0	0	0	0	0	0	0.0030253	0	0	0	0	0	0	0	0	0	0	0	0	0	0	0	0	0	0	0	0	0	0	0	0	0	0	0	0	0	0	0	0.00162319
k__Bacteria;p__Proteobacteria;c__Epsilonproteobacteria;o__Campylobacterales;f__Campylobacteraceae;g__Campylobacter;s__	0.0142896	0.0190721	0.00538605	0.0207311	0.00903977	0.00144431	0.00250125	0.00715654	0.0191221	0.00866725	0.0144988	0.0346794	0.0226224	0.0230936	9.39055e-05	0	0	0	0	6.94011e-05	0.00100746	0.000796842	0.00261377	0.0111199	0.00237555	0.00898158	0.00539395	0.00244499	0	0	0	0	0	0.00209083	2.8715e-05	0	0.00190525	0.000951958	0.0333231	0	0.000417049	0.000150716	0.019766	0.000981877	0.000533992	0.000231609	0.0004095	0.00199167	0
k__Bacteria;p__Proteobacteria;c__Epsilonproteobacteria;o__Campylobacterales;f__Campylobacteraceae;g__Campylobacter;s__ureolyticus	0	0	0	0	0	0	0	0	0	0	0	0	0	0	0	0	0	0	0	0	0	0	0	0	0	0	0	0	0	0	0	0	0	0	0	0	0	0	0	0	0	0	5.12072e-05	0	0	0	0	0	0
k__Bacteria;p__Proteobacteria;c__Epsilonproteobacteria;o__Campylobacterales;f__Helicobacteraceae;g__Helicobacter;s__pylori	0	0	0	0	0	0	0	0	0	0	0	0	0	0	0	0	0	0	0	0	0.0118692	0	0	0	0.00190764	0	0	0	0	0	0	0	0	0	0	0	0	0	0	0	0	0	0	0	0	0	0	0	0
k__Bacteria;p__Proteobacteria;c__Gammaproteobacteria;Other;Other;Other;Other	0	3.61899e-05	0	0	0	0	0	0	0	0	6.40123e-05	0	0	0	0	0.00010142	0.000196448	0	7.79271e-05	0	0.00478544	0	0	0.00432699	0	0	0	9.05551e-05	0.00031517	0	0.000958631	0.000223689	0.000187507	0.00036897	0	0	0.00104789	3.17319e-05	5.11876e-05	0.00499097	0	3.01432e-05	0.0172056	0.000392751	0.00363782	0.00581917	0	0	0.000463768
k__Bacteria;p__Proteobacteria;c__Gammaproteobacteria;o__Aeromonadales;f__Aeromonadaceae;g__;s__	0	0	0	0	0	0	0	0	0	0	0	0	0	0	0	0	0	0	0	0	0	0	0	0	0	0	0	0	0	0	0	0	0	0	0	0	0	0	0	0	0	0	0	0	0	0	2.925e-05	0	0
k__Bacteria;p__Proteobacteria;c__Gammaproteobacteria;o__Aeromonadales;f__Succinivibrionaceae;Other;Other	0	0	0	0	0	0	0	0	0	0	0	0	0	0	0	0	0	0	0	0	0	0	0	0	0	0	0	0	0	0	0	0	0	0	0	0	0	0.00609253	0	0	0	0	0	0	0	0	0	0	0
k__Bacteria;p__Proteobacteria;c__Gammaproteobacteria;o__Cardiobacteriales;f__Cardiobacteriaceae;g__Cardiobacterium;s__	0	7.23798e-05	0.000203796	0.000116141	0.000130069	0.000167943	0	0.000108432	0.000154459	0	0	0	0.00117012	3.24349e-05	0.000187811	0	0	0	0	3.47005e-05	0.000283349	0	3.58051e-05	0	0	0.000241116	0.000192641	0	0	0	0	0	0	0	0	0	0	0	0	0	0	0	0	0	0	0	0	0	0
k__Bacteria;p__Proteobacteria;c__Gammaproteobacteria;o__Enterobacteriales;f__Enterobacteriaceae;Other;Other	0.000181263	0	0	0	0	0	0.0465617	0	3.08918e-05	0	0.000384074	0	0	0	0.000156509	0.00233266	0.000275028	3.7594e-05	0.00272745	0	0.00107043	0.0748669	3.58051e-05	0.00130275	0	0	0	0.00298832	0.00280151	0	0.000184352	0.00503299	0	0.000307475	0.0078392	0	0.0271498	0	0.000793407	0.117813	0.0137348	0.00714393	2.56036e-05	2.80536e-05	0.000100123	2.89511e-05	0.112905	0.000271592	0
k__Bacteria;p__Proteobacteria;c__Gammaproteobacteria;o__Enterobacteriales;f__Enterobacteriaceae;g__;s__	0.000634422	3.61899e-05	0.000349365	0.000261316	0	0.000537418	0.258475	3.61441e-05	6.17837e-05	3.14031e-05	0.00361669	0	0	0.000259479	0.000563433	0.0148411	0.0248703	0.022782	0.0494837	3.47005e-05	0.11186	0.442464	7.16102e-05	0.0109338	3.59932e-05	6.02791e-05	0	0.0253856	0.00679367	0.0218625	0.715913	0.00980502	0.0234116	0.0253359	0.0430438	0.000212018	0.0306109	0.00469633	0.00202191	0.128255	0.0807129	0.0462396	0.0207133	0.00448858	0.112839	0.107872	0.002457	0.00126743	0.0182029
k__Bacteria;p__Proteobacteria;c__Gammaproteobacteria;o__Enterobacteriales;f__Enterobacteriaceae;g__Enterobacter;Other	0	0	0	0	0	0	0	0	0	0	0	0	0	0	0	0	0	0	0	0	0	3.62201e-05	0	0	0	0	0	0	0	0	0	0	0	0	0	0	0	0	0	3.28353e-05	0	0	0	0	0	0	0	0	0
k__Bacteria;p__Proteobacteria;c__Gammaproteobacteria;o__Enterobacteriales;f__Enterobacteriaceae;g__Escherichia;s__blattae	0	0	0	0	0	0	0	0	0	0	0	0	0	0	0	0	0	0	0	0	0	0	0	0	0	0	0	0	0	0	0	0	0	0	0	0	0	0	0	3.28353e-05	2.78033e-05	0	0	0	0	5.79022e-05	0	0	0
k__Bacteria;p__Proteobacteria;c__Gammaproteobacteria;o__Enterobacteriales;f__Enterobacteriaceae;g__Klebsiella;s__	0	0	0	0	0	0	0	0	0	0	0	0	0	0	0	0	0	0	0	0	0	0	0	0	0	0	0	0	0	0	0	0	0	0	0	0	0	0	0	0	0	0	0	0	0	0	0	0	0
k__Bacteria;p__Proteobacteria;c__Gammaproteobacteria;o__Enterobacteriales;f__Enterobacteriaceae;g__Morganella;s__morganii	0	0	0	0	0	0	0	0	0	0	0	0	0	0	0	0	0	0	0	0	0	0	0	0	0	0	0	0	0	0	0	0	0	0	0	0	0	0	0	0	0	0	0	0	0	0	0	0	0
k__Bacteria;p__Proteobacteria;c__Gammaproteobacteria;o__Enterobacteriales;f__Enterobacteriaceae;g__Plesiomonas;s__shigelloides	0	0	0	0	0	0	0	0	0	0	0	0	0	0	0	0	0	0	0	0	0	0	0	0	0	0	0	0	0	0	0	0	0	0	0	0	0	0	0	0	0	0	0	0	0	0	0	0	0
k__Bacteria;p__Proteobacteria;c__Gammaproteobacteria;o__HOC36;f__;g__;s__	0	0	0	0	0	0	0	0	0	0	0	0	0	0	0	0	0	0	0	0	0	0	0	0	0	0	0	0	0	0	0	0	0	0	0	0	0	0	0	0	0	0	0	0	0	0	0	0	0
k__Bacteria;p__Proteobacteria;c__Gammaproteobacteria;o__Oceanospirillales;f__Halomonadaceae;Other;Other	0	0	0	0	0	0	0	0	0	0	0	0	0	6.48698e-05	0	0	0.00648279	0	0	0	0	0	0	0	0	0	0	0	0	0	0	0	0	0	0	0	0	0	0	0	0	0	0	0	0	0	0	0	0
k__Bacteria;p__Proteobacteria;c__Gammaproteobacteria;o__Pasteurellales;f__Pasteurellaceae;Other;Other	0	0	0	0	0.00143075	0	0	0	0	0	0	0	0	0	0	0	0	0	0	0.000104102	0	0	0	0	0	0	0.000770564	0	0	0	0	0	0	0	0	0	0	0	2.55938e-05	0	0	0	5.12072e-05	0	0	0	0	0	0
k__Bacteria;p__Proteobacteria;c__Gammaproteobacteria;o__Pasteurellales;f__Pasteurellaceae;g__Actinobacillus;Other	0	0	0	0	0.000487757	0	0	0	0	0	0	0	0	0	0	0	0	0	0	0	0	0	0	0	0	0	0.000385282	0	0	0	0	0	0	0	0	0	0	0	0	0	0	0	0	0	0	0	0	0	0
k__Bacteria;p__Proteobacteria;c__Gammaproteobacteria;o__Pasteurellales;f__Pasteurellaceae;g__Actinobacillus;s__	0	0	0	0	0.0114135	0	0	0	0	0.120588	0	0	0	0.0153093	0	0	0	0	0	0.000971615	0	0	0	0	0.00827844	0	0.0198099	0	0	0	0	0	0	0	0	0	0	0	0	0	0	3.01432e-05	0	0	0	0	0	0	0
k__Bacteria;p__Proteobacteria;c__Gammaproteobacteria;o__Pasteurellales;f__Pasteurellaceae;g__Aggregatibacter;Other	0	0	0	0	6.50343e-05	0.00466882	0	0	0.00135924	9.42093e-05	0	0	0.000325034	3.24349e-05	0	0	0	0	0	0	0.000283349	0	0	0.00134928	0.000143973	0.000301395	0.000353175	0	0	0	0	0	0	0	0	0	0	0	0	0	0	0	0.00064009	2.80536e-05	0	0	0	0	0
k__Bacteria;p__Proteobacteria;c__Gammaproteobacteria;o__Pasteurellales;f__Pasteurellaceae;g__Aggregatibacter;s__	0	0	0	0	3.25172e-05	0.00154508	0	0.00227708	0.000370702	0	0	0	0	0	0	0	0	0	0	0	0.000220382	0	3.58051e-05	0.000790955	0	0	3.21069e-05	0	0	0	0	0	0	0	0	0	0	0	0	6.56707e-05	0	0	0.000307243	0	0	0	0	0	0
k__Bacteria;p__Proteobacteria;c__Gammaproteobacteria;o__Pasteurellales;f__Pasteurellaceae;g__Aggregatibacter;s__segnis	0	0	0	0	0.00022762	0.00141072	0	0	0.00123567	0.000282628	0	0	0.000292531	3.24349e-05	0	0	0	0	0	0	0.000188899	0	0	0.00116317	0.000215959	6.02791e-05	0.00102742	0	0	0	0	0	0	0	0	0	0	0	0	0	0	0	0.000230432	2.80536e-05	0	0	0	0	0
k__Bacteria;p__Proteobacteria;c__Gammaproteobacteria;o__Pasteurellales;f__Pasteurellaceae;g__Haemophilus;Other	0	0	0	0	0.000130069	0.000268709	0	0	0.00222421	0	0	0	0	0	3.13018e-05	0	0	0	0	0	0	0	0	0.0700228	0	0	3.21069e-05	0	0	0	0	0	0	0	0	0	0	0	0	0	0	0	0.00102414	0	0	0	0	0	0
k__Bacteria;p__Proteobacteria;c__Gammaproteobacteria;o__Pasteurellales;f__Pasteurellaceae;g__Haemophilus;s__	0	0	0.000524048	0	0.0187299	0	0	0	0.00518983	0	0	0.00272724	0.000162517	0.00817359	0	0	0	0	0	0.479561	0.000220382	0	0	0.00437352	0	3.01395e-05	0.0456238	0	0	0	0	0	0	0	0	0	0	0	0	0	0	0	0	0	0	0	0	0	0
k__Bacteria;p__Proteobacteria;c__Gammaproteobacteria;o__Pasteurellales;f__Pasteurellaceae;g__Haemophilus;s__parainfluenzae	0.0423854	3.61899e-05	0.0582567	0.062745	0.0341755	0.248656	0	0	0.027988	0.028671	9.60184e-05	0.0101342	0.0398817	0.00998995	0.000313018	0.00939824	3.92896e-05	0.00357143	0.00187025	0.0104796	0.124484	0	3.58051e-05	0.0033034	0.0114458	0.138612	0.081423	0.00259591	0.00430733	3.20564e-05	0.000147482	0	0.00313404	0.000430465	8.6145e-05	0	0.0203544	0	0.0117219	0	0	3.01432e-05	0.00291881	0.00162711	0.000567366	2.89511e-05	0	0.00841934	0.000115942
k__Bacteria;p__Proteobacteria;c__Gammaproteobacteria;o__Pseudomonadales;Other;Other;Other	9.06317e-05	3.61899e-05	0.00023291	0.000377457	0	0.000100766	0.000346327	0	0	0	0.00300858	0	3.25034e-05	0.000162174	0.000156509	0.00294118	0.00487192	0	0.00264952	0	0.0894752	0.000724401	7.16102e-05	0.00893314	0	0	0	0.000694256	0.00273147	0.00442379	0.229482	0.0072326	0.00741991	0.0110383	8.6145e-05	0	0.00511241	0.00291934	0.00217547	0.0673453	0.000111213	0.00123587	0.0205085	0.00288952	0.106932	0.0963782	2.925e-05	0.000633714	0.00486957
k__Bacteria;p__Proteobacteria;c__Gammaproteobacteria;o__Pseudomonadales;f__Moraxellaceae;g__;s__	0	0.000542849	0	0	0	0	0	0	0	0	3.20061e-05	0	0	0	0	0	7.85793e-05	0	0.00237678	0	0.000377798	0	0	0.00390825	0	0	0	0	0	6.41128e-05	0.00121672	7.45629e-05	8.036e-05	0.000153737	0	0.000121153	0.000381049	0	2.55938e-05	0.000131341	0	0	0.0169752	0.000112215	0.000367119	0.000405315	0	0	0.000231884
k__Bacteria;p__Proteobacteria;c__Gammaproteobacteria;o__Pseudomonadales;f__Moraxellaceae;g__Acinetobacter;s__rhizosphaerae	0	0	0	0	0	0	0	0	0	0	0	0	0	0	0	0	0	0	0	0	0	0	0	0	0	0	0	0	0	0	0	0	0	0	0	0	0	0	0	0	0	0	0	0	0	0	0	0	0
k__Bacteria;p__Proteobacteria;c__Gammaproteobacteria;o__Pseudomonadales;f__Pseudomonadaceae;Other;Other	0	0	0	0	0	0	7.69616e-05	0	0	0	0	0	0	0	0	0	0	0	0	0	0	0.0001811	0	0	0	0	0	0	0	0	0	0	0	3.07475e-05	8.6145e-05	0	9.52623e-05	0	0	3.28353e-05	0	0	5.12072e-05	0	3.33745e-05	8.68533e-05	0	0	0
k__Bacteria;p__Proteobacteria;c__Gammaproteobacteria;o__Pseudomonadales;f__Pseudomonadaceae;g__;s__	0	0	0	0	0	0	0	0	0	0	0	0	0	0	0	0	0	0	0	0	0	0	0	0	0	0	0	0	0	0	0	0	0	6.14949e-05	0	0	3.17541e-05	0	0	0.000394024	5.56065e-05	0	0.000128018	8.41609e-05	0.000100123	0.000173707	0	0	0
k__Bacteria;p__Proteobacteria;c__Gammaproteobacteria;o__Xanthomonadales;f__Xanthomonadaceae;g__Stenotrophomonas;s__geniculata	0.000241685	0	0	0	0	0.000604595	0	0	0	0	0.000576111	0	6.50068e-05	0.00012974	0.000125207	0.00493577	0.0126513	0.00274436	0.00381843	0	0	0	3.58051e-05	9.30536e-05	0	0	0	0	0.0025914	0.00785382	0	0.00652425	0.0212418	0	0	0	3.17541e-05	0	0	0	0	0	7.68108e-05	0	0	0	0	0	0.00753623
k__Bacteria;p__SR1;c__;o__;f__;g__;s__	0	0	0	0	0.000130069	0	0	0	0	0	0	0	0.00201521	0	0	0	0	0.00172932	0	0	3.14832e-05	0	3.58051e-05	0	0	0.00220019	0	0	0	0.0019875	0	0	0	0	0	0	0	0	0	0	0	0	0	0	0	0	0	0	0
k__Bacteria;p__Spirochaetes;c__Spirochaetes;o__Sphaerochaetales;f__Sphaerochaetaceae;g__Sphaerochaeta;s__	6.04211e-05	0	0	2.90352e-05	0	0	0.00050025	0.00043373	0	0.000125612	0	0	0	0	0	0	0	0	0	0	0	3.62201e-05	7.16102e-05	0	0	0	0	0	0	0	0	0	0	0	0	0	0	0	0	0	0	0	0	0	0	0	0	0	0
k__Bacteria;p__Spirochaetes;c__Spirochaetes;o__Spirochaetales;f__Spirochaetaceae;g__Treponema;s__	0	0.00014476	0.00701642	2.90352e-05	0.000975515	0.00154508	0.000153923	0	0.00386148	0.00147595	0.000128025	0.010754	0.000292531	0.000324349	0	0	0	0.000676692	0	0	0	0	0	0.00116317	0.000539898	3.01395e-05	0	0	0.00273147	0	0	0	0	0	0	0	0	0	0	0	0	0	0	0	0	0	0	0	0
k__Bacteria;p__Spirochaetes;c__Spirochaetes;o__Spirochaetales;f__Spirochaetaceae;g__Treponema;s__amylovorum	0	0	0	0	0	6.71772e-05	0	0	0	6.28062e-05	0	0	0	0	0	0	0	0	0	0	0	0	0	0	0	0	0	0	0	0	0	0	0	0	0	0	0	0	0	0	0	0	0	0	0	0	0	0	0
k__Bacteria;p__Spirochaetes;c__Spirochaetes;o__Spirochaetales;f__Spirochaetaceae;g__Treponema;s__socranskii	0	0.00010857	0.000727844	0.000261316	0	0	0.000346327	3.61441e-05	0.000988539	0.000125612	0	0.00158056	0.000260027	0.000194609	0	0	0	0	0	0	0	0	3.58051e-05	0	0	0	0	0	0	0	0	0	0	0	0	0	0	0	0	0	0	0	0	0	0	0	0	0	0
k__Bacteria;p__Synergistetes;c__Synergistia;o__Synergistales;f__Dethiosulfovibrionaceae;g__Jonquetella;s__anthropi	0	0	0.000145569	0	0	0	0	0	0	0	0	0	0	0	0	0	0	0	0	0	0	0	0	0	0	0	0	0	0	0	0	0	0	0	0	0	0.000349295	0	0.00168919	0	0	0	0	0	0	0	0	0.000241415	0
k__Bacteria;p__Synergistetes;c__Synergistia;o__Synergistales;f__Dethiosulfovibrionaceae;g__Pyramidobacter;s__piscolens	0	0	0.000203796	8.71055e-05	0	0	0	0	3.08918e-05	9.42093e-05	0.00201639	9.29742e-05	0	0	0	0	0	0	0	0	0	0	0	0	0	0	0	0	0	0	0	0	0	0	0	0	0	0	0.000281532	0	2.78033e-05	0.00162773	0.000870523	0	0.00200247	0	0	0	0
k__Bacteria;p__Synergistetes;c__Synergistia;o__Synergistales;f__Dethiosulfovibrionaceae;g__TG5;s__	0	3.61899e-05	0.000902527	8.71055e-05	0	0.000403063	0	0	0.000154459	0.000376837	0	0.000340906	0	0.000227044	0.000438226	0	0	0	0	0	0.000188899	0	0	0	7.19865e-05	0	0.000288962	0	0	0	0	0	0	0	0	0	0	0	0	0	0	0	0	0	0	0	0	0	0
k__Bacteria;p__Synergistetes;c__Synergistia;o__Synergistales;f__Synergistaceae;g__Synergistes;s__	0	0	0	0	0	0	0	0	0	0	0	0	0	0	0	0	0	0	0	0	0	0	0	0	0	0	0	0	0	0	0	0	0	0	0	0	0	0	0.000281532	0	0	0	0.00028164	0	0	0	0	0	0
k__Bacteria;p__TM7;c__TM7-1;o__;f__;g__;s__	0	0	0	0	0	0	0	0	0	0	0	0	0	0	0	0	0	0	0	0	0	0	0	0	0	0	0	0	0	0	0	0	0	0	0	0	0	0	0	0	0	0	0	0	0	0	0	0	0.00197101
k__Bacteria;p__TM7;c__TM7-3;Other;Other;Other;Other	0	0	0	0	0	0	0	0	0	0	0	0	0	0	0	0	0	0	0	0	0	0	0	0	0	0	0	0	0	0	0	0	0	0	0	0	0	0	0	0	0	0	0	0	0	0	0	0	0
k__Bacteria;p__TM7;c__TM7-3;o__;f__;g__;s__	9.06317e-05	0	0.000815186	0.0218925	0.0124866	0	0	0.000397586	0.00370702	0.013786	0	0.00331608	0.00676071	0.0120009	0.00250415	0	0	0	0	0.0181831	0.000503731	0	0.00021483	0.000232634	0.00251953	0.000783628	0.0116869	0	0	0	0	0	0	0	0	0	0	3.17319e-05	2.55938e-05	0	0	3.01432e-05	2.56036e-05	0	0	0	0	3.01768e-05	0
k__Bacteria;p__TM7;c__TM7-3;o__CW040;f__;g__;s__	0	0	0	0	0	0	0	0	0	0	0	0	0	6.48698e-05	0	0	0	0	0	0.000312305	0	0	0	0	0	0	0	0	0	0	0	0	0	0	0	0	0	0	0	0	0	0	0	0	0	0	0	0	0
k__Bacteria;p__TM7;c__TM7-3;o__CW040;f__F16;g__;s__	0.000120842	0	0	0.0058651	0.00559295	0.000167943	0	0	0.000123567	0.00238663	0	0	0	0.0049301	6.26037e-05	0	0	0	0	0.000728711	6.29663e-05	0	0	0	0.000287946	0	0.00218327	3.0185e-05	0	0	0	0	0	0	0	0	0	0	0	0	0	3.01432e-05	0	0	0	0	0	0	0
k__Bacteria;p__TM7;c__TM7-3;o__I025;f__Rs-045;g__;s__	0	0	0.000203796	0.000667809	0	0	0	3.61441e-05	0	0	0	0.000309914	0	3.24349e-05	0	0	0	0	0	0	6.29663e-05	0	3.58051e-05	0	7.19865e-05	0	6.42137e-05	0	0	0	0	0	0	0	0	0	0	0.000126928	0	0	0	0	0	0	0	0	0	3.01768e-05	0.0013913
k__Bacteria;p__Tenericutes;c__Mollicutes;o__Mycoplasmatales;f__Mycoplasmataceae;g__Mycoplasma;s__	0.000694843	0.0754198	0.00177594	0.0010743	0.000130069	0.000268709	0.000538731	7.22883e-05	0.00101943	0.000251225	0	0.000774785	0.00273029	0	0	0	0	0	0	0	0	0	0.000107415	0	0.00010798	0.000180837	0	0	0	0	0	0	0	0	0	0	0	0	0	0	0	0	0	0	0	0	0	0	0
k__Bacteria;p__Tenericutes;c__Mollicutes;o__RF39;f__;g__;s__	0	0	0.000203796	0	0	0.000671772	0	0	0	0	0	0	3.25034e-05	0	0	0	0	0	0	0	0.00132229	0	0	0	0	0	0	0.00172055	0	0	0	0	0	0	0	0	0	0	0	0	0	0	0	0	0	0	0	0	0
k__Bacteria;p__Tenericutes;c__RF3;o__ML615J-28;f__;g__;s__	0	0	0	0	0	0	0	0	0.000185351	3.14031e-05	0	3.09914e-05	0	0	0	0	0	0	0	0	0	0	0	0.000790955	0	0	0	0	0	0	0	0	0	0	0	0	0	0	0	0	0	0	0	0	0	0	0	0	0
k__Bacteria;p__Verrucomicrobia;c__Verrucomicrobiae;o__Verrucomicrobiales;f__Verrucomicrobiaceae;g__Akkermansia;s__muciniphila	0	0	0	0	0	0	0	0	0	0	0	0	0	0	0	0	0	0	0	0	0	0	0	0	0	0	0	0	0	0	0	0	0	0.00879378	0.0357215	0	0.000285787	0.0332868	0	0	0.000500459	0.0024416	0.000179225	0	0	0	0	0	0
k__Bacteria;p__Verrucomicrobia;c__[Methylacidiphilae];o__S-BQ2-57;f__;g__;s__	0	0	0	0	0	0	0	0	0	0	0	0	0	0	0	0	0	0	0	0	0	0	0	0	0	0	0	0	0	0	0	0	0	0	0	0	0	0	0	0	0	0	0	0	0	0	0	0	0
k__Bacteria;p__[Thermi];c__Deinococci;o__Deinococcales;f__Deinococcaceae;g__Deinococcus;s__	0	0	0	0	0	0	0	0	0	0	0	0	0	0	0	0	0	0	0	0	0	0	0	0	0	0	0	0	0	0	0	0	0	0	0	0	0	0	0	0	0	0	0	0	0	0	0	0	0
k__Bacteria;p__[Thermi];c__Deinococci;o__Deinococcales;f__Trueperaceae;g__Truepera;s__	0	0	0	0	0	0	0	0	0	0	0	0	0	0	0	0	0	0	0	0	0	0	0	0	0	0	0	0	0	0	0	0	0	0	0	0	0	0	0	0	0	0	0	0	0	0	0	0	0.0176232
[truncated: 45 more columns]
