# Supplementary material for: Unveiling microbiome profiles in human inner body fluids and tumor tissues with pancreatic or biliary tract cancer
Source: Sci Rep. 2022 May 24;12:8766. doi: 10.1038/s41598-022-12658-8 (PMC9130259; doi:10.1038/s41598-022-12658-8)
Supplement: Supplementary file 5 — Supplementary Information 5. Supplementary Table 2. Read mapping information. [file 41598_2022_12658_MOESM5_ESM.xlsx]

## Sheet: reads
Sample ID	R1	R2	Joined	R1 unmapped	R2 unmapped	Low quality	Chimera	Final read	OUT mapped
BzTis406-1	28033	28033	26808	1225	1225	0	598	26210	25989
BzTis406-2	29746	29746	28358	1388	1388	0	582	27776	27609
BzTis406-3	36523	36523	30864	5659	5659	21	82	30761	29174
BzTis406-4	39733	39733	37584	2149	2149	0	1235	36349	35967
BzTis406-5	32426	32426	30623	1803	1803	0	192	30431	30285
BzTis406-6	18449	18449	16567	1882	1882	0	1	16566	16147
BzTis406-7	23105	23105	17791	5314	5314	0	0	17791	16204
CTVkN939-1	31246	31246	30024	1222	1222	1	75	29948	29780
CTVkN939-2	34860	34860	32798	2062	2062	0	732	32066	31763
CTVkN939-4	33854	33854	32196	1658	1658	0	1475	30721	30456
CTVkN939-5	34975	34975	33588	1387	1387	2	158	33428	33249
CTVkN939-6	38765	38765	31007	7758	7758	0	11	30996	28974
CTVkN939-7	27989	27989	25772	2217	2217	0	2	25770	25136
DSxdI631-1	30027	30027	28563	1464	1464	3	690	27870	27633
DSxdI631-2	28888	28888	27276	1612	1612	0	228	27048	26915
DSxdI631-4	37141	37141	34949	2192	2192	0	1096	33853	33016
DSxdI631-5	43413	43413	41061	2352	2352	0	68	40993	40931
DSxdI631-6	23011	23011	21492	1519	1519	0	0	21492	21406
DSxdI631-7	34569	34569	30477	4092	4092	0	4	30473	29263
DVYWE072-1	30211	30211	29017	1194	1194	2	1111	27904	27667
DVYWE072-2	30316	30316	28901	1415	1415	0	725	28176	27966
DVYWE072-4	37221	37221	35013	2208	2208	1	1368	33644	33175
DVYWE072-5	35529	35529	33833	1696	1696	0	375	33458	33327
DVYWE072-6	22610	22610	20278	2332	2332	4	4	20270	19826
DVYWE072-7	25057	25057	22472	2585	2585	0	10	22462	21864
EaUFm291-1	34977	34977	33469	1508	1508	0	816	32653	32371
EaUFm291-2	22823	22823	21729	1094	1094	0	9	21720	21582
EaUFm291-4	42646	42646	40130	2516	2516	2	766	39362	39057
EaUFm291-5	41406	41406	39502	1904	1904	0	1	39501	39356
EaUFm291-6	22303	22303	20722	1581	1581	0	25	20697	20422
EaUFm291-7	27384	27384	22969	4415	4415	41	3	22925	21795
JQKkc537-1	33905	33905	31763	2142	2142	0	63	31700	31277
JQKkc537-3	28930	28930	27421	1509	1509	8	77	27336	27124
JQKkc537-4	33328	33328	31258	2070	2070	0	966	30292	29965
JQKkc537-5	72206	72206	69276	2930	2930	0	1859	67417	67100
JQKkc537-6	36530	36530	30214	6316	6316	0	5	30209	28763
JQKkc537-7	27455	27455	25527	1928	1928	3	22	25502	25171
KCkj0722-1	37058	37058	35427	1631	1631	0	631	34796	34443
KCkj0722-2	27799	27799	26514	1285	1285	0	221	26293	26215
KCkj0722-3	37742	37742	35125	2617	2617	22	72	35031	34489
KCkj0722-4	35678	35678	33655	2023	2023	0	1266	32389	31514
KCkj0722-5	41082	41082	30208	10874	10874	0	73	30135	27461
KCkj0722-6	22959	22959	18827	4132	4132	0	0	18827	17903
KCkj0722-7	23599	23599	18224	5375	5375	0	1	18223	16752
KjWtI226-1	33571	33571	31856	1715	1715	0	819	31037	30753
KjWtI226-2	31140	31140	29592	1548	1548	0	582	29010	28818
KjWtI226-4	43323	43323	40739	2584	2584	0	568	40171	39078
KjWtI226-5	39155	39155	9911	7787	7787	0	61	9850	7598
KjWtI226-6	16885	16885	13027	3858	3858	0	3	13024	12000
KjWtI226-7	24882	24882	22696	2186	2186	0	2	22694	22151
LMRXe887-1	34623	34623	33392	1231	1231	0	95	33297	33108
LMRXe887-2	31665	31665	30379	1286	1286	0	162	30217	30010
LMRXe887-4	38251	38251	36114	2137	2137	1	981	35132	34825
LMRXe887-5	35922	35922	33722	2200	2200	0	83	33639	33574
LMRXe887-6	38248	38248	36714	1534	1534	0	3	36711	36575
LMRXe887-7	36561	36561	32749	3812	3812	1	2	32746	31824
McKob996-1	35432	35432	33680	1752	1752	0	1042	32638	32267
McKob996-3	30556	30556	28098	2458	2458	1	156	27941	27280
McKob996-4	41350	41350	38774	2576	2576	1	1590	37183	34543
McKob996-5	57467	57467	54902	2565	2565	0	439	54463	54210
McKob996-6	39475	39475	35369	4106	4106	0	1	35368	34197
McKob996-7	20252	20252	16503	3749	3749	0	1	16502	15544
McKob996-8	31540	31540	22428	9112	9112	0	4	22424	19511
NSXMc662-1	34363	34363	32798	1565	1565	0	1392	31406	30841
NSXMc662-2	33680	33680	32226	1454	1454	0	817	31409	31146
NSXMc662-4	37953	37953	35643	2310	2310	0	1570	34073	33144
NSXMc662-6	27085	27085	20065	7020	7020	0	0	20065	17962
NSXMc662-7	18461	18461	15601	2860	2860	20	0	15581	14833
NrIor239-1	36824	36824	35288	1536	1536	0	565	34723	34350
NrIor239-2	29021	29021	27476	1545	1545	1	6	27469	27351
NrIor239-4	35299	35299	32876	2423	2423	0	594	32282	31493
NrIor239-5	37822	37822	36460	1362	1362	1	42	36417	36100
NrIor239-6	20266	20266	17265	3001	3001	0	2	17263	16332
NrIor239-7	37769	37769	35126	2643	2643	0	1	35125	34706
VsIGs014-1	33741	33741	31864	1877	1877	1	765	31098	30766
VsIGs014-2	35343	35343	33951	1392	1392	0	539	33412	33181
VsIGs014-3	43338	43338	39810	3528	3528	120	268	39422	38686
VsIGs014-4	37086	37086	35023	2063	2063	0	580	34443	34189
VsIGs014-5	57914	57914	54825	3089	3089	13	730	54082	53579
VsIGs014-6	25981	25981	20309	5672	5672	0	0	20309	18219
VsIGs014-7	17944	17944	12477	5467	5467	0	4	12473	10995
abvXB111-1	35104	35104	33114	1990	1990	1	881	32232	31847
abvXB111-2	30669	30669	29108	1561	1561	0	1013	28095	27796
abvXB111-3	34349	34349	32239	2110	2110	0	86	32153	31829
abvXB111-4	39682	39682	37387	2295	2295	0	1143	36244	35646
abvXB111-5	53120	53120	50163	2957	2957	0	406	49757	49623
abvXB111-6	21276	21276	19653	1623	1623	0	1	19652	19438
abvXB111-7	28720	28720	26493	2227	2227	0	0	26493	25842
fjcI017-2	33975	33975	32375	1600	1600	0	176	32199	31951
fjcI017-4	36558	36558	34364	2194	2194	0	1431	32933	32523
fjcI017-5	17767	17767	11143	6624	6624	52	38	11053	8861
fjcI017-6	36796	36796	31677	5119	5119	0	1	31676	30449
fjcI017-7	28624	28624	25460	3164	3164	0	2	25458	24644
fjcI017-8	17488	17488	13770	3718	3718	0	2	13768	12777
